# Supplementary material for: Androgen production, uptake, and conversion (APUC) genes define prostate cancer patients with distinct clinical outcomes
Source: JCI Insight. 2024 Oct 22;9(20):e183158. doi: 10.1172/jci.insight.183158 (PMC11530133; doi:10.1172/jci.insight.183158)
Supplement: Supporting data values [file jciinsight-9-183158-s047.xlsx]

## Sheet: 1B-GTEx
gene	HSD17B10	CYP1B1	AKR1C3	SLCO2B1	HSD17B6	HSD17B3	SRD5A1	SRD5A3	SULT2B1	CYP11A1	SULT2A1	CYP17A1	HSD3B2	CYP11B1	CYP1A1	SRD5A2	LHCGR	CYP19A1	HSD3B1	SLCO1B3	CYP3A43
HSD17B10	1	0.718908	0.464424	0.304704	0.693872	-0.52421	0.0585072	0.666434	-0.124472	-0.522645	0.228769	0.465397	0.0563866	0.0935148	-0.0211696	-0.116719	0.0307083	0.582261	0.344841	0.239961	0.0402234
CYP1B1	0.718908	1	0.19543	0.0573508	0.552432	-0.415828	-0.0267681	0.445096	0.158963	-0.588666	0.081122	0.430538	0.0788692	0.0950073	-0.00246809	-0.0911601	-0.218299	0.281575	0.447242	0.418688	0.359219
AKR1C3	0.464424	0.19543	1	0.807443	0.69051	-0.434298	0.235951	0.530341	-0.820527	0.00194131	0.159829	0.0533404	-0.179639	-0.170839	-0.00875939	0.216372	0.615579	0.860699	-0.404398	-0.320799	-0.671005
SLCO2B1	0.304704	0.0573508	0.807443	1	0.503895	-0.0383121	0.530062	0.594113	-0.791868	0.348792	0.262892	0.259643	0.0815789	-0.0603443	-0.257854	0.425043	0.749273	0.683008	-0.42978	-0.447341	-0.655578
HSD17B6	0.693872	0.552432	0.69051	0.503895	1	-0.604456	-0.035236	0.498538	-0.481955	-0.358102	0.146366	0.108734	-0.128704	-0.0707054	0.104771	0.145901	0.397411	0.650351	0.0122507	-0.148253	-0.181833
HSD17B3	-0.52421	-0.415828	-0.434298	-0.0383121	-0.604456	1	0.477798	-0.0707047	0.280105	0.607708	0.0371672	0.174657	0.224479	0.0163834	-0.143499	0.256414	0.187696	-0.511996	-0.265423	-0.154894	0.149124
SRD5A1	0.0585072	-0.0267681	0.235951	0.530062	-0.035236	0.477798	1	0.703193	-0.113594	0.442287	0.215463	0.360252	0.331305	0.0796444	-0.390706	0.462165	0.487121	0.0194345	-0.368338	-0.0556473	-0.220156
SRD5A3	0.666434	0.445096	0.530341	0.594113	0.498538	-0.0707047	0.703193	1	-0.222046	-0.0466323	0.307232	0.479183	0.224329	0.0883746	-0.282939	0.221881	0.387166	0.414224	-0.0723015	0.0358848	-0.176404
SULT2B1	-0.124472	0.158963	-0.820527	-0.791868	-0.481955	0.280105	-0.113594	-0.222046	1	-0.228074	-0.0934342	0.0675673	0.180372	0.172479	0.0949531	-0.129944	-0.716604	-0.786013	0.464423	0.597249	0.855685
CYP11A1	-0.522645	-0.588666	0.00194131	0.348792	-0.358102	0.607708	0.442287	-0.0466323	-0.228074	1	0.0698173	-0.128278	0.0845411	-0.0569115	-0.145567	0.573959	0.524621	-0.165895	-0.578442	-0.49821	-0.356122
SULT2A1	0.228769	0.081122	0.159829	0.262892	0.146366	0.0371672	0.215463	0.307232	-0.0934342	0.0698173	1	0.497501	0.458346	0.420105	-0.0133795	0.0516639	0.159379	0.219144	0.0320088	0.0032422	-0.014085
CYP17A1	0.465397	0.430538	0.0533404	0.259643	0.108734	0.174657	0.360252	0.479183	0.0675673	-0.128278	0.497501	1	0.653331	0.584695	-0.255334	-0.0693221	0.0351737	0.182551	0.284447	0.225197	0.175259
HSD3B2	0.0563866	0.0788692	-0.179639	0.0815789	-0.128704	0.224479	0.331305	0.224329	0.180372	0.0845411	0.458346	0.653331	1	0.731506	-0.198262	0.0983125	-0.0246109	-0.112541	0.22539	0.217642	0.199163
CYP11B1	0.0935148	0.0950073	-0.170839	-0.0603443	-0.0707054	0.0163834	0.0796444	0.0883746	0.172479	-0.0569115	0.420105	0.584695	0.731506	1	-0.0897347	-0.0381048	-0.145328	-0.0642367	0.257363	0.244371	0.180375
CYP1A1	-0.0211696	-0.00246809	-0.00875939	-0.257854	0.104771	-0.143499	-0.390706	-0.282939	0.0949532	-0.145567	-0.0133795	-0.255334	-0.198262	-0.0897347	1	-0.101633	-0.0478513	0.0326545	0.0228965	0.102034	0.221389
SRD5A2	-0.116719	-0.09116	0.216372	0.425043	0.145901	0.256414	0.462165	0.221881	-0.129944	0.573959	0.0516639	-0.0693221	0.0983125	-0.0381048	-0.101633	1	0.443587	-0.0575401	-0.426643	-0.182675	-0.0711126
LHCGR	0.0307083	-0.218299	0.615579	0.749273	0.397411	0.187696	0.487121	0.387166	-0.716604	0.524621	0.159379	0.0351737	-0.0246109	-0.145328	-0.0478513	0.443587	1	0.461526	-0.622578	-0.624562	-0.635228
CYP19A1	0.582261	0.281575	0.860699	0.683008	0.650351	-0.511996	0.0194345	0.414224	-0.786013	-0.165895	0.219144	0.182551	-0.112541	-0.0642367	0.0326545	-0.0575401	0.461526	1	-0.125802	-0.244468	-0.59518
HSD3B1	0.344841	0.447242	-0.404398	-0.42978	0.0122507	-0.265423	-0.368338	-0.0723015	0.464423	-0.578442	0.0320088	0.284447	0.22539	0.257363	0.0228965	-0.426643	-0.622578	-0.125802	1	0.416172	0.569492
SLCO1B3	0.239961	0.418688	-0.320799	-0.447341	-0.148253	-0.154894	-0.0556473	0.0358848	0.597249	-0.49821	0.0032422	0.225197	0.217642	0.244371	0.102034	-0.182675	-0.624562	-0.244468	0.416172	1	0.601314
CYP3A43	0.0402234	0.359219	-0.671005	-0.655578	-0.181833	0.149124	-0.220156	-0.176404	0.855685	-0.356122	-0.014085	0.175259	0.199163	0.180375	0.221389	-0.0711126	-0.635228	-0.59518	0.569492	0.601314	1

## Sheet: 1B-TCGA
gene	HSD17B10	CYP1B1	AKR1C3	SLCO2B1	HSD17B6	HSD17B3	SRD5A1	SRD5A3	SULT2B1	CYP11A1	SULT2A1	CYP17A1	HSD3B2	CYP11B1	CYP1A1	SRD5A2	LHCGR	CYP19A1	HSD3B1	SLCO1B3	CYP3A43
HSD17B10	1	-0.814756	-0.0567344	-0.837519	-0.104279	-0.631406	-0.353558	0.535231	0.341645	-0.0803934	0.223133	0.254627	0.210869	0.173575	-0.361978	-0.504845	-0.639194	-0.593172	0.377969	-0.0480501	-0.179458
CYP1B1	-0.814756	1	-0.0132456	0.776295	0.478413	0.360782	0.257251	-0.566883	-0.0779305	0.31779	-0.222772	-0.249684	-0.267808	-0.076515	0.172848	0.69762	0.58025	0.672329	-0.23291	-0.172202	0.238353
AKR1C3	-0.0567344	-0.0132456	1	0.408812	0.0207158	0.0761663	-0.511591	-0.29304	-0.163145	0.484987	0.43242	0.442312	0.0708362	0.45373	-0.346517	0.290406	0.507827	0.617703	-0.170783	0.121291	0.079447
SLCO2B1	-0.837519	0.776295	0.408812	1	0.238084	0.554535	0.24255	-0.576409	-0.329025	0.270563	-0.0679618	-0.107257	-0.21487	0.0868216	0.127331	0.541158	0.669452	0.838675	-0.34297	-0.0372149	0.157001
HSD17B6	-0.104279	0.478413	0.0207158	0.238084	1	-0.126338	-0.159063	-0.52145	0.361603	0.770565	0.155955	0.136233	0.0943797	0.120001	-0.398141	0.745194	0.354857	0.449886	-0.125884	-0.463483	0.549087
HSD17B3	-0.631406	0.360782	0.0761663	0.554535	-0.126338	1	0.303073	-0.35927	-0.30662	-0.131722	-0.0828159	0.0381713	0.186946	-0.026925	0.26501	0.0809505	0.335211	0.241101	-0.348998	0.067789	0.233217
SRD5A1	-0.353558	0.257251	-0.511591	0.24255	-0.159063	0.303073	1	0.252663	-0.549984	-0.614636	-0.592666	-0.707673	-0.369011	-0.493098	0.451668	-0.342783	-0.269016	-0.160794	-0.105549	0.124081	-0.352205
SRD5A3	0.535231	-0.566883	-0.29304	-0.576409	-0.52145	-0.35927	0.252663	1	-0.186948	-0.620644	-0.241566	-0.331347	-0.328557	-0.275992	0.0946195	-0.704773	-0.677215	-0.617694	0.296315	0.407277	-0.670051
SULT2B1	0.341645	-0.0779305	-0.163145	-0.329025	0.361603	-0.30662	-0.549984	-0.186948	1	0.407139	0.31876	0.477556	0.40303	0.268544	-0.257773	0.289341	-0.0149234	-0.0764565	0.238598	-0.426066	0.532256
CYP11A1	-0.0803934	0.31779	0.484987	0.270563	0.770565	-0.131722	-0.614636	-0.620644	0.407139	1	0.490722	0.462462	0.199072	0.355118	-0.512838	0.855755	0.622486	0.637771	-0.190456	-0.399767	0.592735
SULT2A1	0.223133	-0.222772	0.43242	-0.0679619	0.155955	-0.0828159	-0.592666	-0.241566	0.31876	0.490722	1	0.620435	0.379494	0.496495	-0.32752	0.22095	0.24226	0.188642	0.00442527	-0.111828	0.421389
CYP17A1	0.254627	-0.249684	0.442312	-0.107257	0.136233	0.0381713	-0.707673	-0.331347	0.477556	0.462462	0.620435	1	0.60553	0.583178	-0.4835	0.194702	0.216364	0.0735912	-0.0517992	-0.0855687	0.581
HSD3B2	0.210869	-0.267808	0.0708362	-0.21487	0.0943797	0.186946	-0.369011	-0.328557	0.40303	0.199072	0.379494	0.60553	1	0.333236	-0.132786	-0.00072986	0.0448497	-0.167303	-0.0198634	-0.293755	0.671242
CYP11B1	0.173575	-0.076515	0.45373	0.0868216	0.120001	-0.026925	-0.493098	-0.275992	0.268544	0.355118	0.496495	0.583178	0.333236	1	-0.328742	0.138962	0.196031	0.266122	0.0146223	-0.143781	0.321063
CYP1A1	-0.361978	0.172848	-0.346517	0.127331	-0.398141	0.26501	0.451668	0.0946195	-0.257773	-0.512838	-0.32752	-0.4835	-0.132786	-0.328742	1	-0.224678	-0.106921	-0.108701	0.238031	0.163146	-0.226632
SRD5A2	-0.504845	0.69762	0.290406	0.541158	0.745194	0.0809505	-0.342783	-0.704773	0.289341	0.855755	0.22095	0.194701	-0.00072986	0.138962	-0.224678	1	0.765463	0.753829	-0.240038	-0.303403	0.559036
LHCGR	-0.639194	0.58025	0.507827	0.669452	0.354857	0.335211	-0.269016	-0.677215	-0.0149234	0.622486	0.24226	0.216364	0.0448497	0.196031	-0.106921	0.765463	1	0.770157	-0.358968	-0.0242644	0.410172
CYP19A1	-0.593172	0.672329	0.617703	0.838675	0.449886	0.241101	-0.160794	-0.617694	-0.0764565	0.637771	0.188642	0.0735912	-0.167303	0.266122	-0.108701	0.753829	0.770157	1	-0.223641	-0.159234	0.255333
HSD3B1	0.377969	-0.23291	-0.170783	-0.34297	-0.125884	-0.348998	-0.105549	0.296315	0.238598	-0.190456	0.00442527	-0.0517992	-0.0198634	0.0146223	0.238031	-0.240038	-0.358968	-0.223641	1	0.0757769	-0.258898
SLCO1B3	-0.0480501	-0.172202	0.121291	-0.0372149	-0.463483	0.067789	0.124081	0.407277	-0.426066	-0.399767	-0.111828	-0.0855687	-0.293755	-0.143781	0.163146	-0.303403	-0.0242644	-0.159234	0.0757769	1	-0.418829
CYP3A43	-0.179458	0.238353	0.079447	0.157001	0.549087	0.233217	-0.352205	-0.670051	0.532256	0.592735	0.421389	0.581	0.671242	0.321063	-0.226632	0.559036	0.410172	0.255333	-0.258898	-0.418829	1

## Sheet: 1B-SU2C
gene	HSD17B10	CYP1B1	AKR1C3	SLCO2B1	HSD17B6	HSD17B3	SRD5A1	SRD5A3	SULT2B1	CYP11A1	SULT2A1	CYP17A1	HSD3B2	CYP11B1	CYP1A1	SRD5A2	LHCGR	CYP19A1	HSD3B1	SLCO1B3	CYP3A43
HSD17B10	1	0.0985121	-0.689517	-0.347643	0.180458	-0.836835	0.582875	0.574704	0.518139	-0.702769	-0.483032	-0.632091	-0.798912	-0.810853	-0.0294337	-0.501698	-0.855483	-0.722053	-0.687919	-0.51834	-0.677801
CYP1B1	0.0985121	1	0.137167	0.508123	0.155919	-0.0962684	0.0571792	0.355841	-0.0207459	0.120887	-0.311393	-0.103884	-0.119622	-0.0186131	-0.335153	-0.314624	-0.0429759	0.248749	-0.0990326	-0.181268	-0.241949
AKR1C3	-0.689517	0.137167	1	0.628515	0.178868	0.656349	-0.349537	-0.101014	-0.410682	0.778902	0.509827	0.468326	0.582037	0.687774	0.0186948	0.437736	0.643001	0.750442	0.474448	0.645893	0.597024
SLCO2B1	-0.347643	0.508123	0.628515	1	0.289183	0.366011	0.0700533	0.191847	-0.070342	0.653835	0.260018	0.447645	0.336178	0.485113	-0.0386295	0.282892	0.424285	0.630775	0.345467	0.367881	0.282094
HSD17B6	0.180458	0.155919	0.178868	0.289183	1	-0.0459561	0.530821	0.350106	0.229298	0.327938	0.405372	-0.0354442	-0.0677193	0.0145524	0.25647	0.256343	-0.144733	0.139895	0.0437416	0.356828	0.199653
HSD17B3	-0.836835	-0.0962684	0.656349	0.366011	-0.0459561	1	-0.453335	-0.490425	-0.301271	0.79801	0.572287	0.826452	0.838363	0.851683	0.117687	0.67913	0.896592	0.741197	0.762553	0.595642	0.837019
SRD5A1	0.582875	0.0571792	-0.349537	0.0700533	0.530821	-0.453335	1	0.434984	0.41796	-0.125295	0.0967933	-0.103203	-0.347049	-0.334307	0.251773	0.0587691	-0.424491	-0.337892	-0.198813	-0.0609557	-0.177081
SRD5A3	0.574704	0.355841	-0.101014	0.191847	0.350106	-0.490425	0.434984	1	0.42616	-0.148201	-0.117873	-0.393278	-0.383212	-0.334649	0.00378141	-0.202692	-0.440022	-0.126457	-0.30645	-0.0822938	-0.381201
SULT2B1	0.518139	-0.0207459	-0.410682	-0.070342	0.229298	-0.301271	0.41796	0.42616	1	-0.227576	-0.132574	-0.192765	-0.332141	-0.362494	0.222761	-0.0627994	-0.334021	-0.315832	-0.236168	-0.113372	-0.22964
CYP11A1	-0.702769	0.120887	0.778902	0.653835	0.327938	0.79801	-0.125295	-0.148201	-0.227576	1	0.748174	0.74548	0.764933	0.864786	0.23308	0.733955	0.785464	0.855871	0.73787	0.729954	0.803275
SULT2A1	-0.483032	-0.311393	0.509827	0.260018	0.405372	0.572287	0.0967933	-0.117873	-0.132574	0.748174	1	0.587581	0.651266	0.687067	0.533441	0.832286	0.559874	0.519711	0.656814	0.7682	0.796355
CYP17A1	-0.632091	-0.103884	0.468326	0.447645	-0.0354442	0.826452	-0.103203	-0.393278	-0.192765	0.745479	0.587581	1	0.789662	0.784436	0.297182	0.770296	0.824594	0.585474	0.79709	0.514524	0.760433
HSD3B2	-0.798912	-0.119622	0.582037	0.336178	-0.0677193	0.838363	-0.347049	-0.383212	-0.332141	0.764933	0.651266	0.789662	1	0.874721	0.30797	0.720673	0.886165	0.753323	0.875125	0.540268	0.778211
CYP11B1	-0.810853	-0.0186131	0.687774	0.485113	0.0145524	0.851683	-0.334307	-0.334649	-0.362494	0.864786	0.687067	0.784436	0.874721	1	0.22759	0.6849	0.87952	0.853729	0.80208	0.599589	0.778539
CYP1A1	-0.0294337	-0.335153	0.0186948	-0.0386295	0.25647	0.117687	0.251773	0.00378141	0.222761	0.23308	0.533441	0.297182	0.30797	0.22759	1	0.609553	0.184664	0.0020102	0.430677	0.301399	0.37187
SRD5A2	-0.501698	-0.314624	0.437736	0.282892	0.256343	0.67913	0.0587691	-0.202692	-0.0627994	0.733955	0.832286	0.770296	0.720673	0.6849	0.609553	1	0.669696	0.477345	0.77736	0.715141	0.834446
LHCGR	-0.855483	-0.0429759	0.643001	0.424285	-0.144733	0.896592	-0.424491	-0.440022	-0.334021	0.785464	0.559874	0.824594	0.886165	0.87952	0.184664	0.669696	1	0.77446	0.843906	0.526788	0.774867
CYP19A1	-0.722053	0.248749	0.750442	0.630775	0.139895	0.741197	-0.337892	-0.126457	-0.315832	0.855871	0.519711	0.585474	0.753323	0.853729	0.0020102	0.477345	0.77446	1	0.651485	0.495837	0.594505
HSD3B1	-0.687919	-0.0990326	0.474448	0.345467	0.0437416	0.762553	-0.198813	-0.30645	-0.236168	0.73787	0.656814	0.79709	0.875125	0.80208	0.430677	0.77736	0.843906	0.651485	1	0.514522	0.773058
SLCO1B3	-0.51834	-0.181268	0.645893	0.367881	0.356828	0.595642	-0.0609557	-0.0822938	-0.113372	0.729954	0.7682	0.514524	0.540268	0.599589	0.301399	0.715141	0.526788	0.495837	0.514522	1	0.753598
CYP3A43	-0.677801	-0.241949	0.597024	0.282094	0.199653	0.837019	-0.177081	-0.381201	-0.22964	0.803275	0.796355	0.760433	0.778211	0.778539	0.37187	0.834446	0.774867	0.594505	0.773058	0.753598	1

## Sheet: 1C - Prostate Tissue
gene	HSD3B1	HSD3B2	CYP3A43	CYP17A1	CYP11B1	CYP11A1
HSD3B1	1	0.22539	0.569492	0.284447	0.257363	-0.578442
RP11-303E16.2	0.790311	0.242424	0.812246	0.361537	0.258584	-0.647282
FURIN	0.777725	0.277525	0.668298	0.490317	0.303128	-0.68263
KRTAP13-2	0.768576	0.175501	0.48746	0.462836	0.254078	-0.732821
CENPN	0.766765	0.207188	0.745222	0.386582	0.245191	-0.720601
SNX22	0.760784	0.2672	0.778865	0.437593	0.273964	-0.653458
GAPLINC	0.740905	0.152032	0.792918	0.249732	0.225239	-0.664961
GMPPB	0.74046	0.264189	0.71228	0.425427	0.291443	-0.584858
CCDC86	0.740227	0.210421	0.516632	0.503947	0.229237	-0.717435
ASRGL1	0.739008	0.333847	0.557428	0.574067	0.290317	-0.598968
RCC2P6	0.732325	0.312734	0.421236	0.519104	0.31237	-0.649009
GADD45G	0.731971	0.172654	0.775129	0.357816	0.173979	-0.561408
AC002511.3	0.731853	0.346355	0.828603	0.37555	0.333859	-0.546302
SOCS2-AS1	0.731224	0.221303	0.86762	0.265333	0.211522	-0.493929
RP11-703H8.7	0.731082	0.318266	0.474508	0.551822	0.314211	-0.597941
ZC3H12A	0.730348	0.286194	0.833092	0.369666	0.288744	-0.525001
RP11-108P20.2	0.728029	0.256306	0.853735	0.325704	0.249856	-0.517256
RP11-303E16.3	0.722317	0.338167	0.762836	0.488398	0.325535	-0.593425
RP11-53B2.6	0.720453	0.259314	0.775415	0.431115	0.280362	-0.495834
RP5-1031D4.3	0.718721	0.307358	0.58685	0.374253	0.310966	-0.514739
BASP1	0.718384	0.195606	0.866332	0.264939	0.239376	-0.573301
CTD-2538C1.2	0.718332	0.14658	0.738759	0.25085	0.221153	-0.51448
SLC7A11	0.717051	0.293566	0.673845	0.47403	0.311769	-0.688152
CDYL2	0.716433	0.26544	0.764539	0.412996	0.272223	-0.628476
RP1-197B17.5	0.714884	0.257477	0.591286	0.510526	0.274099	-0.664786
NLRP13	0.714201	0.218044	0.806635	0.365241	0.23737	-0.645171
WWC1	0.711904	0.276494	0.808495	0.357745	0.266991	-0.549836
AC091878.1	0.710773	0.240985	0.870403	0.331949	0.241913	-0.550391
AC107072.2	0.709922	0.187927	0.844072	0.228075	0.215527	-0.541094
XBP1	0.708193	0.259411	0.723253	0.363935	0.284722	-0.5892
AC002511.2	0.707641	0.300045	0.863627	0.286503	0.302471	-0.506614
SERPINA4	0.706541	0.214974	0.665932	0.321135	0.254801	-0.625004
FASN	0.705585	0.131969	0.868299	0.146545	0.197571	-0.553755
TBC1D8	0.704672	0.264653	0.781041	0.506287	0.259651	-0.611486
LINC00160	0.704267	0.166517	0.528218	0.42656	0.20059	-0.750302
NECTIN2	0.701957	0.278536	0.585661	0.508747	0.29267	-0.601659
RNF138P1	0.700899	0.18403	0.855908	0.379699	0.197283	-0.624938
MT1G	0.700457	0.118619	0.735344	0.188058	0.173922	-0.580558
RP1-117B12.4	0.700303	0.217773	0.729802	0.339002	0.250327	-0.599651

## Sheet: 1C - metastatic PC
gene	HSD3B1	HSD3B2	CYP3A43	CYP17A1	CYP11B1	CYP11A1
HSD3B1	1	0.875125	0.773058	0.79709	0.80208	0.73787
MUC7	0.888107	0.874729	0.816979	0.832801	0.893442	0.797383
OR56A4	0.887499	0.878039	0.814961	0.882599	0.85716	0.734065
OR2S2	0.876702	0.883937	0.780772	0.898784	0.896216	0.817839
FGF6	0.876575	0.883265	0.813788	0.731647	0.899996	0.820046
HSD3B2	0.875125	1	0.778211	0.789662	0.874721	0.764933
ACR	0.874838	0.843542	0.802248	0.899979	0.851504	0.774074
OR56A1	0.874608	0.847106	0.80127	0.865046	0.836878	0.714765
NPAP1	0.873025	0.842349	0.799031	0.852488	0.867978	0.837662
OR2G3	0.872915	0.862189	0.793364	0.760638	0.848381	0.738662
OR6Y1	0.871386	0.912131	0.784186	0.802457	0.920158	0.79484
MYH13	0.868311	0.866397	0.748979	0.826664	0.90807	0.855334
NXF5	0.867939	0.921072	0.814276	0.835112	0.905313	0.796671
DPP6	0.867401	0.864418	0.756385	0.826302	0.903194	0.838246
ASB10	0.866834	0.880172	0.877952	0.798386	0.895172	0.820563
KRTAP13-4	0.866135	0.904157	0.813555	0.787709	0.937613	0.818134
C10orf82	0.865767	0.891754	0.802387	0.857163	0.921005	0.871001
RPTN	0.865208	0.881138	0.813223	0.805294	0.924027	0.830477
OR4D2	0.864826	0.864085	0.802406	0.836915	0.917877	0.817115
OR12D3	0.864317	0.891034	0.787675	0.782279	0.850901	0.709204
OR7C1	0.864032	0.872059	0.777201	0.79917	0.912183	0.85941
SLC22A12	0.86402	0.871983	0.865675	0.852122	0.922161	0.858441
PRSS38	0.863803	0.86854	0.797389	0.846026	0.869186	0.78652
PRSS55	0.863312	0.859739	0.824843	0.882546	0.874649	0.864399
OR2G2	0.862016	0.895878	0.786444	0.815445	0.922873	0.850071
APOL5	0.861728	0.839378	0.815142	0.861699	0.840915	0.847315
CACNG7	0.860846	0.871772	0.838444	0.81471	0.915652	0.787259
FAM71F1	0.860762	0.840826	0.810513	0.89716	0.835315	0.765074
OR9I1	0.860713	0.871623	0.788765	0.772749	0.872633	0.729191
GIP	0.860295	0.864342	0.816102	0.804531	0.874103	0.783791
OR52L1	0.860058	0.830009	0.844944	0.864147	0.861979	0.770626
DEFB129	0.859638	0.870289	0.834566	0.803962	0.882531	0.792979
PRDM7	0.85908	0.849864	0.830819	0.762113	0.818859	0.733603
SLC22A6	0.858661	0.774233	0.764417	0.840287	0.754453	0.654094
2024-03-10	0.858212	0.798729	0.711616	0.766846	0.768576	0.712167
NPHS2	0.857557	0.899932	0.808839	0.807282	0.896287	0.73646
OR6B1	0.857484	0.866329	0.839545	0.908831	0.880127	0.787351
SMR3A	0.85744	0.8827	0.855133	0.768754	0.90542	0.822448
TMEM215	0.857162	0.877485	0.830946	0.795233	0.914303	0.88348
OR56A5	0.856244	0.824127	0.801094	0.791062	0.808566	0.676899
KCNA7	0.856227	0.846938	0.803919	0.865127	0.877219	0.834113
DEFB136	0.855958	0.854767	0.807576	0.812007	0.838956	0.777578
ESRRB	0.855902	0.848732	0.776947	0.913731	0.860603	0.81373
RDH8	0.855732	0.864563	0.840123	0.74839	0.877981	0.80317
TEX13A	0.855532	0.855445	0.835997	0.794117	0.875401	0.771354
AQP2	0.854997	0.840535	0.78247	0.740753	0.872238	0.766122
ARGFX	0.85477	0.860213	0.80274	0.779976	0.901921	0.824416
RNASE13	0.854407	0.856525	0.836849	0.842933	0.9168	0.927064
LINC00521	0.854358	0.860669	0.801667	0.749776	0.907996	0.833965
OR51B5	0.854273	0.873008	0.818316	0.861517	0.852856	0.730926
OR2F2	0.854171	0.914398	0.846073	0.864108	0.916695	0.815018
LYZL2	0.854039	0.828871	0.833607	0.769266	0.851738	0.799148
DEFB135	0.85403	0.853069	0.816217	0.841722	0.859388	0.833489
OR5K3	0.853924	0.887141	0.790544	0.79678	0.887693	0.762301
MUC17	0.85348	0.819385	0.745364	0.810521	0.851419	0.73186
RSPO4	0.853423	0.868566	0.805854	0.853337	0.911956	0.86076
ADAM30	0.852926	0.874807	0.807611	0.819946	0.82319	0.710099
KRTAP15-1	0.85281	0.876196	0.811697	0.719325	0.89276	0.728304
CT47B1	0.852668	0.855034	0.860873	0.797827	0.858889	0.771982
SLC22A8	0.852559	0.780414	0.773214	0.853792	0.771697	0.677083
PPP1R17	0.852496	0.897716	0.747753	0.767353	0.901005	0.760609
OR2V2	0.852412	0.87333	0.818662	0.768095	0.898048	0.752225
IFNA14	0.852387	0.889287	0.830837	0.752872	0.89715	0.805609
SDR9C7	0.852365	0.851457	0.819621	0.742542	0.903163	0.867493
SLC5A7	0.852247	0.792773	0.789874	0.711314	0.809488	0.754188
TMC2	0.852097	0.80459	0.827683	0.843487	0.859904	0.771672
HTR4	0.851805	0.873261	0.762266	0.837199	0.881122	0.726917
IL36B	0.851801	0.854426	0.837824	0.760883	0.841735	0.751719
GPR78	0.851269	0.842626	0.813167	0.824146	0.842002	0.757685
HHATL	0.85111	0.867127	0.848016	0.833966	0.873053	0.850101
OR13C8	0.851108	0.840017	0.849591	0.778773	0.849559	0.738898
PRSS54	0.850929	0.805883	0.745171	0.864466	0.784966	0.662156
LYZL4	0.850919	0.85438	0.7548	0.786747	0.801444	0.65136
CST11	0.850577	0.873801	0.794671	0.81234	0.867856	0.730126
OR6M1	0.850286	0.862612	0.827861	0.75675	0.882743	0.755469
OPTC	0.849851	0.884278	0.81242	0.846357	0.931259	0.862478
RS1	0.849831	0.877098	0.81526	0.847652	0.884862	0.841161
UBQLN3	0.849632	0.858236	0.778925	0.898948	0.8766	0.790694
SYNDIG1L	0.849455	0.867998	0.778294	0.796661	0.873048	0.821458
AADACL4	0.849361	0.898815	0.804981	0.811535	0.917274	0.793637
SPATA19	0.849336	0.887127	0.864105	0.782569	0.899129	0.762163
OR13F1	0.849322	0.847693	0.869303	0.873945	0.859783	0.766725
OR2A5	0.848992	0.879285	0.847005	0.86461	0.907923	0.832373
RGSL1	0.848795	0.813503	0.88243	0.769987	0.849188	0.849671
CYP2F1	0.848659	0.862239	0.838502	0.81291	0.88843	0.814514
SMIM23	0.848623	0.880459	0.858301	0.793955	0.910744	0.835654
CGB7	0.84862	0.838009	0.803897	0.835108	0.875272	0.831219
ACP7	0.84833	0.87453	0.80383	0.811043	0.926628	0.866152
FAM71B	0.848174	0.875461	0.799995	0.742912	0.903227	0.792629
MYL7	0.848079	0.889811	0.82835	0.822685	0.943968	0.867466
ZP2	0.848029	0.876545	0.784519	0.793971	0.898874	0.810717
TGM7	0.848011	0.888672	0.798382	0.758339	0.925256	0.826574
OR10C1	0.847996	0.888663	0.819352	0.803458	0.864282	0.692064
KRT78	0.847987	0.873276	0.842325	0.813131	0.935259	0.84842
TYR	0.847946	0.899058	0.795253	0.779693	0.905093	0.818202
CST5	0.847596	0.806541	0.793849	0.73174	0.820519	0.782465
OR2A12	0.847437	0.866953	0.861538	0.873418	0.860578	0.785852
SMCP	0.847198	0.865385	0.831397	0.738648	0.891523	0.76704
KRTAP8-1	0.847124	0.880234	0.801983	0.837365	0.878613	0.80164
OR4E2	0.847114	0.891092	0.826304	0.750912	0.902745	0.76565
IQCJ	0.847083	0.860887	0.865543	0.803346	0.863926	0.825056
COL20A1	0.846606	0.808329	0.838639	0.855442	0.853865	0.800327
MYH4	0.846516	0.918701	0.809946	0.784903	0.957926	0.858116
CRX	0.846384	0.834361	0.843094	0.762066	0.863217	0.796182
PRM2	0.846367	0.872511	0.838553	0.795675	0.908086	0.785743
SMIM9	0.846352	0.871531	0.792465	0.899015	0.853639	0.745448
SOX14	0.846331	0.832106	0.823365	0.807759	0.883514	0.842694
OR13C4	0.846315	0.853732	0.884087	0.806028	0.848212	0.752295
KRT77	0.846237	0.851733	0.846698	0.75119	0.892926	0.803876
CACNA1S	0.846136	0.850454	0.831232	0.762648	0.864745	0.799259
SHOX	0.846087	0.873804	0.782099	0.73188	0.880699	0.783556
FAM9A	0.845976	0.842795	0.801409	0.715362	0.842495	0.728296
KRT85	0.845829	0.839875	0.866278	0.791746	0.900279	0.856721
CRYGD	0.845805	0.881285	0.828204	0.810385	0.916554	0.791045
GOLGA6L2	0.844819	0.860402	0.815615	0.857389	0.874088	0.744881
RP13-347D8.7	0.844476	0.877021	0.82264	0.778906	0.883276	0.74884
KLHL40	0.844347	0.842937	0.837773	0.800831	0.894758	0.855581
IL25	0.844182	0.839443	0.8032	0.800758	0.882653	0.772466
TAS2R7	0.844042	0.860331	0.85926	0.843197	0.856473	0.818255
VWC2	0.843945	0.872617	0.756401	0.815049	0.910008	0.839621
LHCGR	0.843906	0.886165	0.774867	0.824594	0.87952	0.785464
NLRP2B	0.843881	0.866533	0.869582	0.895565	0.876883	0.823
OPN5	0.84386	0.91064	0.810114	0.781524	0.945441	0.84309
KRT9	0.84373	0.870105	0.860088	0.805908	0.908486	0.83897
MRGPRX2	0.843369	0.843323	0.785915	0.723721	0.909284	0.813598
SLC1A6	0.842614	0.850819	0.852033	0.739851	0.905943	0.808835
OR8S1	0.84252	0.867295	0.833035	0.789303	0.894187	0.769052
ZAN	0.842329	0.858093	0.89526	0.800474	0.92614	0.878335
C9orf57	0.84222	0.876566	0.862646	0.835573	0.855376	0.753865
TMEM132B	0.842167	0.798911	0.694596	0.846203	0.821237	0.770995
RP11-510M2.4	0.842036	0.84223	0.773639	0.709059	0.859196	0.701227
EPPIN	0.841892	0.863262	0.849969	0.780382	0.901486	0.795074
OR51B6	0.841881	0.890232	0.811644	0.845389	0.860039	0.726385
SPATA31E1	0.841732	0.839724	0.864828	0.842858	0.904897	0.855743
WDR87	0.841464	0.834724	0.79334	0.871572	0.878732	0.727285
FAM90A1	0.841401	0.849919	0.76219	0.84939	0.894894	0.842594
WFDC9	0.841269	0.866318	0.833016	0.718817	0.884871	0.754318
GLRA4	0.841206	0.844166	0.797359	0.889514	0.858169	0.768589
OR2M7	0.841056	0.864402	0.836443	0.731527	0.869459	0.757208
FAM47A	0.841053	0.874217	0.859402	0.797748	0.90586	0.81506
GOLGA6L22	0.840963	0.885406	0.828796	0.768331	0.897114	0.81065
ATP13A5	0.84085	0.857189	0.844774	0.759204	0.911551	0.846198
UPK1B	0.840756	0.862693	0.788557	0.890128	0.873011	0.838645
CLRN1	0.840645	0.889889	0.847455	0.828972	0.911884	0.807334
OR13C3	0.840557	0.818824	0.868517	0.856531	0.814845	0.728438
ACCSL	0.840483	0.864523	0.758018	0.885512	0.894216	0.766632
AC138647.1	0.840478	0.868927	0.836217	0.707739	0.911269	0.807661
OR10Q1	0.840473	0.868347	0.84274	0.771154	0.883438	0.785352
PSD2	0.840223	0.811377	0.754723	0.867049	0.862997	0.840481
OR4S1	0.840047	0.859229	0.767154	0.682615	0.884422	0.721121
OR9G4	0.839936	0.840608	0.837011	0.706161	0.853639	0.73611
OR2M4	0.839894	0.884524	0.819111	0.775141	0.873612	0.725248
ZSCAN10	0.839762	0.855037	0.817083	0.841393	0.937844	0.843121
TMPRSS7	0.839686	0.845337	0.839973	0.782201	0.893395	0.881355
ANP32D	0.839673	0.82854	0.807584	0.893671	0.850443	0.781689
TEX35	0.839584	0.836601	0.842467	0.762801	0.898689	0.912356
ZNF645	0.83951	0.905625	0.819643	0.848087	0.916643	0.830721
KLK9	0.83943	0.859607	0.817017	0.713076	0.895018	0.753109
PSG7	0.839393	0.872463	0.827868	0.718971	0.85257	0.788045
OR5AP2	0.839078	0.865536	0.811497	0.710749	0.863305	0.72311
SAG	0.838908	0.868037	0.73997	0.84025	0.809965	0.622424
IL31	0.838701	0.797183	0.801942	0.867123	0.803919	0.739425
OR51M1	0.838676	0.876465	0.78593	0.871715	0.867393	0.737446
PDHA2	0.838647	0.917722	0.770592	0.751002	0.903792	0.764493
OR6P1	0.838521	0.882412	0.835068	0.708618	0.908273	0.77825
OR51B4	0.838266	0.856238	0.745488	0.88013	0.857832	0.735496
GSC2	0.838178	0.841376	0.840734	0.697885	0.881076	0.821955
COL25A1	0.837844	0.842188	0.799928	0.809865	0.889598	0.857572
OR1A2	0.837543	0.855489	0.82448	0.724673	0.902139	0.775487
DPCR1	0.837515	0.849986	0.791932	0.840822	0.918024	0.8643
C6orf15	0.837434	0.871919	0.815197	0.744469	0.923298	0.842101
NXNL1	0.837341	0.835953	0.840803	0.81844	0.856247	0.834623
SLURP1	0.837327	0.779473	0.805059	0.777697	0.835145	0.809892
OR5K4	0.837303	0.880379	0.817732	0.74671	0.910203	0.789179
TNP1	0.837167	0.857628	0.806672	0.900591	0.89805	0.83713
OR51I2	0.837116	0.860646	0.777021	0.905447	0.887533	0.789132
TRPM1	0.836744	0.876924	0.830242	0.74455	0.92902	0.853063
OR2J2	0.836684	0.87264	0.815815	0.783809	0.864565	0.726807
TEX13B	0.836612	0.810888	0.771989	0.901982	0.797965	0.721427
GOLGA8M	0.836535	0.867234	0.830817	0.854017	0.884575	0.842414
GPR50	0.836395	0.856141	0.782589	0.833078	0.907775	0.819884
GOLGA6B	0.836187	0.849272	0.874666	0.802453	0.845848	0.834873
SPRR4	0.836157	0.873681	0.813686	0.75193	0.904171	0.782796
RTP2	0.836125	0.8233	0.822474	0.725438	0.856446	0.78298
TRIM7	0.836067	0.768875	0.750107	0.863584	0.798931	0.811784
CA7	0.835886	0.846595	0.762112	0.855188	0.907398	0.882979
DCAF12L1	0.83578	0.864878	0.82591	0.770864	0.899646	0.793145
OR1E1	0.835756	0.875915	0.758302	0.77313	0.950695	0.845214
DCD	0.835493	0.834979	0.81436	0.735977	0.890807	0.731124
OR5V1	0.835382	0.903342	0.826639	0.749133	0.891972	0.755434
PHF24	0.835299	0.838687	0.728669	0.837957	0.898742	0.819894
IL9	0.83529	0.849881	0.855348	0.768037	0.899401	0.879895
ERICH6B	0.835256	0.887921	0.820124	0.778087	0.929952	0.790508
KBTBD13	0.835187	0.822887	0.801313	0.822387	0.868058	0.821289
TBC1D26	0.835177	0.867514	0.81889	0.852385	0.896459	0.812402
DEFB123	0.835173	0.871558	0.850805	0.73014	0.876667	0.757194
OTOL1	0.835084	0.856472	0.836674	0.74332	0.906155	0.756185
C2orf83	0.834983	0.882321	0.847731	0.812009	0.896698	0.817497
CTC-295J13.3	0.834904	0.85219	0.814655	0.776535	0.819189	0.739305
OR51I1	0.834877	0.831577	0.733904	0.914182	0.81864	0.730815
MS4A15	0.834855	0.744011	0.723695	0.811337	0.741626	0.651561
KRT12	0.834821	0.869832	0.832412	0.824206	0.922281	0.895348
R3HDML	0.834653	0.840243	0.851584	0.786958	0.839013	0.804302
TCEAL6	0.83462	0.807259	0.730147	0.854128	0.795888	0.758883
IQCF3	0.834596	0.88236	0.866053	0.815882	0.898235	0.77601
FTMT	0.834444	0.829232	0.804742	0.693749	0.818008	0.67745
OR2A25	0.834423	0.886775	0.871286	0.847142	0.860348	0.76692
CFAP46	0.8344	0.805684	0.862612	0.843508	0.851012	0.868333
BPIFB4	0.834376	0.857174	0.768164	0.752214	0.938474	0.874574
SRY	0.834273	0.856023	0.75519	0.786872	0.903374	0.864079
CDH16	0.834263	0.846109	0.875412	0.829551	0.894041	0.852269
CPA2	0.834075	0.848105	0.801975	0.753147	0.925365	0.834606
SERPINB13	0.834044	0.828701	0.780719	0.823074	0.899743	0.822976
OR10H5	0.834008	0.835794	0.858976	0.774904	0.866305	0.774932
GRM5	0.833904	0.87276	0.764487	0.846203	0.921697	0.84529
FIGLA	0.833835	0.875855	0.768865	0.830412	0.85595	0.702711
KIF2B	0.833813	0.879132	0.783818	0.732997	0.885894	0.70389
MC2R	0.833787	0.841967	0.816948	0.742141	0.854345	0.777719
C2orf71	0.833402	0.883951	0.824357	0.830029	0.94631	0.918819
OR10W1	0.833349	0.865883	0.807138	0.77966	0.874301	0.753352
HTR2A	0.833335	0.810303	0.729653	0.831318	0.811341	0.828105
TCHHL1	0.833209	0.864686	0.842934	0.782208	0.897421	0.816193
OR9Q1	0.833157	0.890022	0.798928	0.731379	0.894162	0.748055
NCR2	0.833145	0.877275	0.82446	0.811326	0.934816	0.83292
MYH8	0.833085	0.883509	0.839067	0.733763	0.917152	0.837756
SPPL2C	0.833085	0.777765	0.763429	0.844702	0.768833	0.675763
AQP8	0.833067	0.823544	0.800132	0.911865	0.855305	0.785308
SLC15A5	0.833019	0.873607	0.816403	0.748544	0.914976	0.886866
FBXO40	0.832995	0.848908	0.834056	0.80693	0.893525	0.871995
PIRT	0.832956	0.812434	0.823082	0.914709	0.82666	0.805853
MYT1L	0.832899	0.868412	0.840723	0.784611	0.927425	0.83838
OR1E2	0.8328	0.849325	0.738112	0.822193	0.895727	0.788022
DUSP27	0.83278	0.827904	0.70703	0.726546	0.838286	0.758753
WFDC10A	0.832765	0.865704	0.828509	0.745125	0.920733	0.835913
H1FOO	0.832758	0.855966	0.798107	0.818796	0.907558	0.847517
SYCN	0.832682	0.807054	0.808219	0.883931	0.852813	0.74416
SLC6A2	0.832673	0.82294	0.769417	0.888991	0.859847	0.837943
OR5AN1	0.83248	0.874348	0.809821	0.768123	0.925657	0.80278
KRTAP26-1	0.832471	0.834793	0.741612	0.730943	0.824584	0.649975
CAMK2A	0.832451	0.845897	0.758064	0.858508	0.900167	0.888744
IL3	0.832439	0.850096	0.873021	0.746485	0.854015	0.81033
CLEC3A	0.832374	0.843349	0.816634	0.764589	0.87458	0.823007
SLC22A24	0.832308	0.754717	0.776302	0.831376	0.69331	0.60001
PTH	0.832274	0.881488	0.766008	0.802158	0.875782	0.766536
TPD52L3	0.832266	0.852538	0.798502	0.701144	0.854368	0.687594
C8orf74	0.832242	0.850861	0.811143	0.829019	0.878257	0.788703
OR7G3	0.832104	0.85102	0.82819	0.715262	0.859106	0.707466
BSX	0.832029	0.859455	0.827785	0.774134	0.870963	0.796233
NMUR2	0.832018	0.846417	0.76396	0.804808	0.858735	0.800037
HTR1A	0.831805	0.824069	0.772027	0.849516	0.865597	0.765626
OR5B3	0.831793	0.893622	0.77764	0.732806	0.92189	0.76339
SLC9A4	0.83173	0.814751	0.809014	0.741425	0.875464	0.89046
ANKRD34C	0.831618	0.879303	0.772357	0.785826	0.876971	0.720516
OR51J1	0.83158	0.854674	0.803961	0.889405	0.863683	0.752411
WFDC8	0.831449	0.837324	0.853374	0.81441	0.907787	0.845081
KRTAP24-1	0.831395	0.847564	0.800801	0.712106	0.833894	0.68448
IRGC	0.83131	0.844565	0.78774	0.895078	0.8747	0.761829
CCER1	0.831296	0.854272	0.825656	0.67788	0.875447	0.74379
CCT8L2	0.831294	0.87289	0.778771	0.703675	0.874728	0.726432
OR2A2	0.83127	0.852818	0.85364	0.883256	0.856042	0.785722
DEFB124	0.831186	0.867602	0.759381	0.857166	0.883199	0.833198
DNAH9	0.831173	0.703255	0.741344	0.815218	0.640331	0.611213
C5orf52	0.831161	0.781158	0.657434	0.762251	0.816795	0.725705
OR10P1	0.83104	0.869502	0.832635	0.7506	0.933857	0.81135
DEFB110	0.830952	0.848592	0.820324	0.68795	0.852927	0.703112
MYOC	0.830867	0.860304	0.773783	0.851162	0.884596	0.873782
TEX33	0.83068	0.852623	0.822435	0.76964	0.910055	0.788962
DCT	0.830395	0.85616	0.868238	0.79309	0.887496	0.805412
HAND1	0.830392	0.826782	0.763992	0.748976	0.883374	0.7871
POU6F2	0.830253	0.833364	0.863083	0.821639	0.864621	0.918297
KRTAP10-4	0.83011	0.876291	0.836426	0.789695	0.903284	0.823765
OR2T5	0.829976	0.85455	0.818753	0.700006	0.853546	0.74581
CLVS2	0.829843	0.848367	0.791139	0.753014	0.883708	0.762725
WFDC10B	0.829831	0.827093	0.802896	0.837616	0.865395	0.836151
STRA8	0.829815	0.898922	0.821756	0.773232	0.94075	0.844032
OPRPN	0.829757	0.825743	0.871494	0.700716	0.851212	0.808649
ADGRA1	0.829756	0.812117	0.817695	0.802761	0.842814	0.828803
OR2V1	0.82968	0.847176	0.830776	0.721476	0.899361	0.805752
SYCE1	0.829647	0.872129	0.820758	0.822302	0.900582	0.85823
P2RX6	0.829557	0.822357	0.784661	0.905087	0.870824	0.874075
BOD1L2	0.829502	0.844934	0.791373	0.733531	0.855317	0.711107
RP11-345F18.1	0.829451	0.882924	0.813016	0.766944	0.898272	0.791655
FFAR1	0.829334	0.84954	0.7712	0.793479	0.916671	0.813712
ANKFN1	0.829299	0.853358	0.817209	0.789575	0.914271	0.923626
GLB1L3	0.829114	0.76957	0.722097	0.725647	0.766948	0.730201
KIR2DL1	0.828941	0.852783	0.805118	0.725417	0.907019	0.826483
CRNN	0.828881	0.831869	0.774384	0.885428	0.88867	0.788611
CCDC70	0.828852	0.829818	0.838828	0.820459	0.791365	0.70924
ADRB3	0.82879	0.828248	0.722322	0.845882	0.877648	0.800079
C10orf99	0.828777	0.856673	0.786059	0.790621	0.910275	0.855846
MAGEE2	0.828735	0.812848	0.728715	0.892567	0.848196	0.832813
GRXCR1	0.828698	0.858251	0.809094	0.68363	0.880154	0.74765
DUPD1	0.828613	0.866181	0.780912	0.834287	0.878684	0.750879
BSPH1	0.828602	0.857774	0.808184	0.733388	0.875217	0.709465
TEX26	0.828524	0.852805	0.783879	0.73496	0.880312	0.847423
KRTAP13-3	0.828198	0.862412	0.830213	0.707345	0.882525	0.752692
PSG1	0.828134	0.880475	0.816091	0.740402	0.882756	0.780458
DHRS7C	0.828078	0.853192	0.805449	0.668705	0.821784	0.717593
TBATA	0.828045	0.823819	0.787724	0.803984	0.904823	0.843906
ACTL9	0.827875	0.858125	0.790371	0.757526	0.954663	0.834541
PSG6	0.827786	0.848216	0.799623	0.722412	0.85561	0.737828
SMR3B	0.827692	0.879834	0.849792	0.782141	0.930135	0.825362
IL13	0.827614	0.885032	0.81069	0.862387	0.902718	0.817077
OR2T34	0.82761	0.861203	0.747124	0.736715	0.855479	0.692059
CELA2A	0.827483	0.822889	0.772502	0.934637	0.790346	0.707098
FLG2	0.827319	0.851698	0.754303	0.886327	0.863045	0.773927
IGFL3	0.827296	0.841859	0.812626	0.832198	0.895376	0.905766
CTRC	0.827283	0.820628	0.785315	0.893971	0.894519	0.860265
SLC22A2	0.827198	0.881977	0.784381	0.677953	0.905002	0.825922
PAX3	0.827163	0.868088	0.775955	0.829303	0.920946	0.826187
PRB2	0.826916	0.856546	0.789635	0.798278	0.874132	0.768142
ADCY8	0.826855	0.869958	0.882923	0.772245	0.924593	0.878899
CLCN1	0.826843	0.832964	0.761385	0.777754	0.871841	0.844421
GPR26	0.826709	0.874971	0.793996	0.853179	0.912234	0.867232
LMOD3	0.82661	0.845517	0.817053	0.795006	0.900043	0.909981
OR9Q2	0.826604	0.871818	0.814413	0.78566	0.877059	0.722825
KCNJ18	0.826493	0.82066	0.841238	0.774197	0.851614	0.733094
OR52K1	0.826414	0.837785	0.773544	0.884223	0.894356	0.805743
CACNG6	0.826241	0.776157	0.727606	0.778973	0.860209	0.788539
AIPL1	0.826095	0.845908	0.84209	0.770508	0.883034	0.778777
MYL10	0.826091	0.851159	0.782538	0.75518	0.910357	0.818589
LCE2C	0.826045	0.838875	0.781188	0.653001	0.854204	0.758241
MAEL	0.826015	0.788518	0.825737	0.745844	0.780328	0.762661
ASB18	0.826014	0.877328	0.827365	0.826931	0.888616	0.783167
OPN4	0.826007	0.821191	0.715086	0.840729	0.893307	0.858484
GPHB5	0.825982	0.836186	0.841916	0.769029	0.881373	0.770956
KRTAP10-8	0.825954	0.843322	0.798499	0.84476	0.904987	0.8197
ZCCHC13	0.825898	0.880363	0.795084	0.726963	0.888396	0.719745
PRSS58	0.825843	0.892096	0.812994	0.749484	0.912185	0.803037
MAGEB5	0.825785	0.844813	0.825958	0.674735	0.87765	0.748742
WNT8A	0.825783	0.846548	0.822936	0.745061	0.82427	0.696899
OR52D1	0.825719	0.848564	0.739645	0.898534	0.866466	0.763484
LYPD4	0.825657	0.748463	0.778807	0.699631	0.779335	0.703884
TRPM3	0.825337	0.852903	0.810797	0.837809	0.882029	0.871973
OR6C65	0.825238	0.850523	0.821066	0.680389	0.854049	0.709585
PRSS46	0.825202	0.861865	0.848655	0.847938	0.91295	0.90296
LCE3A	0.825158	0.86114	0.805459	0.691164	0.85988	0.733671
SHCBP1L	0.824883	0.880899	0.799335	0.705425	0.931719	0.852682
FOXI3	0.824808	0.810816	0.765001	0.743859	0.82649	0.761006
TMEM132D	0.824778	0.76093	0.852567	0.851415	0.793723	0.803233
MROH2B	0.824684	0.886086	0.765317	0.792097	0.894742	0.739595
KRT25	0.824635	0.897396	0.833764	0.724731	0.880184	0.734343
CACNG8	0.824527	0.773031	0.712711	0.847735	0.846732	0.779063
RBFOX1	0.824447	0.867639	0.833045	0.791573	0.884495	0.788534
KRT71	0.824434	0.880864	0.83296	0.737047	0.910964	0.763878
WFDC5	0.824177	0.813109	0.745751	0.770857	0.88657	0.791746
H2BFM	0.824141	0.843246	0.802261	0.690617	0.849221	0.734105
RP11-638I8.1	0.824041	0.826285	0.806928	0.688516	0.863469	0.78055
RTP1	0.823956	0.827016	0.838879	0.789699	0.876518	0.800202
CD300LD	0.823941	0.848286	0.704879	0.718903	0.865003	0.696129
BTBD16	0.82393	0.809002	0.871028	0.866365	0.779762	0.734978
IQCF6	0.823884	0.788826	0.749456	0.714512	0.813106	0.739646
KLK8	0.823872	0.812708	0.761255	0.693535	0.837991	0.741402
DEFB114	0.82385	0.874738	0.829391	0.763067	0.87386	0.753459
EDDM3A	0.823814	0.864805	0.823912	0.722779	0.89879	0.827158
SMYD1	0.823724	0.85853	0.849312	0.733879	0.863921	0.771058
DOCK3	0.823702	0.762864	0.774293	0.877925	0.814028	0.829067
ADCY10	0.823694	0.867463	0.833928	0.764231	0.832727	0.776757
KRTAP13-1	0.823694	0.784884	0.696926	0.80843	0.815138	0.667958
LCN9	0.823671	0.875022	0.848219	0.746453	0.903476	0.792844
OPRM1	0.823546	0.886144	0.79144	0.75225	0.935815	0.769129
PRR21	0.823424	0.848178	0.817007	0.710903	0.877566	0.748259
OR14J1	0.823419	0.853475	0.820239	0.763268	0.888546	0.742824
COL9A1	0.823384	0.817233	0.77745	0.845897	0.82493	0.706322
KRT39	0.823381	0.824837	0.823672	0.77235	0.863716	0.827878
GFRAL	0.823327	0.903612	0.801132	0.771126	0.907309	0.765798
OR6Q1	0.823226	0.870298	0.808428	0.747381	0.853246	0.69558
OR5AU1	0.82312	0.832899	0.77119	0.779083	0.864342	0.745619
TAAR5	0.823047	0.87347	0.811344	0.727342	0.895218	0.747384
OR2L5	0.82303	0.852141	0.793187	0.806051	0.867997	0.730893
GABRA4	0.823015	0.86812	0.820012	0.747971	0.917396	0.815256
FAM71A	0.823007	0.809295	0.788594	0.825888	0.879043	0.865217
CDX4	0.822869	0.865987	0.820356	0.663384	0.890647	0.781892
SPRR3	0.822855	0.800005	0.810825	0.793492	0.816808	0.791631
PAX2	0.822818	0.71886	0.75659	0.730045	0.738872	0.704329
OR1F1	0.822811	0.843546	0.809197	0.737862	0.917266	0.820784
NEUROD2	0.822811	0.840861	0.822929	0.869599	0.865879	0.782594
MAGEC3	0.822803	0.901041	0.747974	0.839801	0.886557	0.771465
SLC6A4	0.822718	0.819664	0.774902	0.806	0.847593	0.736944
FXYD4	0.822692	0.819243	0.816727	0.796026	0.862786	0.805585
MRGPRX1	0.822631	0.860436	0.829165	0.681238	0.880026	0.770167
LMX1A	0.822457	0.784607	0.684519	0.806784	0.822185	0.748782
TAC3	0.82237	0.882961	0.845656	0.788588	0.904708	0.850584
NMRK2	0.822281	0.823121	0.869378	0.848198	0.85918	0.804292
TGM6	0.822153	0.843687	0.828992	0.71432	0.909785	0.798784
G6PC2	0.821984	0.817678	0.809987	0.809632	0.862377	0.787845
C5orf47	0.821944	0.86981	0.872226	0.784922	0.884658	0.776791
PRR30	0.821895	0.847678	0.864665	0.724575	0.901283	0.835508
LGALS14	0.821892	0.854194	0.835548	0.796929	0.900484	0.770345
PSG3	0.821863	0.866943	0.825378	0.691298	0.83955	0.782424
DSG3	0.821859	0.885641	0.800181	0.794321	0.935094	0.850922
LRIT2	0.821743	0.843776	0.830375	0.729864	0.876003	0.738429
VSX2	0.821639	0.81924	0.791437	0.699278	0.845943	0.798589
CCDC129	0.82161	0.85225	0.788161	0.844687	0.930343	0.872923
PYY	0.821589	0.828415	0.831435	0.826685	0.849688	0.746917
CSHL1	0.821514	0.841622	0.805679	0.658268	0.875855	0.756369
SLC6A7	0.821491	0.807532	0.723934	0.831493	0.894927	0.851322
OLIG2	0.82149	0.768838	0.783219	0.800199	0.817837	0.746485
OR51V1	0.821446	0.838854	0.819375	0.738422	0.837441	0.689178
GSX2	0.821425	0.875157	0.782931	0.715567	0.930505	0.802852
ALPI	0.821137	0.88079	0.833433	0.728367	0.927225	0.813446
GOLGA8S	0.820938	0.874516	0.802034	0.74673	0.904519	0.780709
AKR1B15	0.820915	0.855941	0.810663	0.722617	0.903683	0.915093
TSHB	0.82087	0.860088	0.748758	0.804005	0.903846	0.776448
SSMEM1	0.820726	0.847817	0.825615	0.822625	0.861943	0.725621
ROPN1	0.820636	0.8457	0.845727	0.801148	0.882474	0.818447
SLC7A3	0.820568	0.831553	0.68624	0.817162	0.845418	0.716349
NLRP10	0.820497	0.872575	0.762956	0.734394	0.941425	0.889328
C2orf66	0.820402	0.892167	0.786845	0.873374	0.866765	0.78962
OR7D4	0.820378	0.844416	0.780849	0.709322	0.864356	0.733931
PSG8	0.820295	0.841384	0.825145	0.679933	0.81662	0.701544
PRSS41	0.820223	0.855495	0.814639	0.824433	0.899129	0.787706
ANKRD30BL	0.820214	0.840492	0.798916	0.810946	0.849799	0.774725
PSG11	0.820029	0.846981	0.853656	0.680755	0.857085	0.787646
PSAPL1	0.819869	0.797005	0.757473	0.91713	0.840163	0.817999
CNTN5	0.819828	0.847324	0.835814	0.786547	0.884704	0.831811
CNPY1	0.819822	0.878481	0.851918	0.735579	0.903385	0.82803
SIGLECL1	0.819748	0.880556	0.815282	0.755471	0.939073	0.806783
TMEM239	0.819708	0.84619	0.798235	0.803996	0.933082	0.878614
OR5B12	0.819698	0.845371	0.770888	0.6904	0.865991	0.730987
OR5K1	0.819688	0.917984	0.770095	0.728831	0.875441	0.705042
MAJIN	0.819686	0.767182	0.744545	0.71913	0.769034	0.667656
IFNL3	0.819677	0.86121	0.837647	0.729218	0.894173	0.769113
TRIM42	0.819517	0.800216	0.800176	0.824635	0.854712	0.697624
BTNL3	0.819471	0.837333	0.794329	0.799448	0.887332	0.819384
SCGB1C1	0.81939	0.82378	0.822372	0.779235	0.880511	0.773534
DPP10	0.819355	0.861702	0.848777	0.725813	0.874727	0.777044
RBPJL	0.819323	0.834137	0.810791	0.85885	0.858516	0.718038
OR4D1	0.819293	0.836824	0.804388	0.873813	0.919804	0.836294
ZNF479	0.819283	0.845009	0.812958	0.678847	0.832943	0.697613
ONECUT3	0.819277	0.863653	0.83435	0.749802	0.863519	0.742994
GADL1	0.819259	0.854696	0.829014	0.774549	0.891871	0.867359
OR4K17	0.819238	0.857294	0.83698	0.73515	0.862276	0.724596
RD3	0.819146	0.841656	0.749992	0.819764	0.873957	0.773918
HES7	0.819142	0.820273	0.830558	0.77989	0.86686	0.845736
OR51Q1	0.819065	0.808835	0.714009	0.910492	0.807891	0.718853
GABRR1	0.818907	0.784355	0.693684	0.73284	0.819922	0.698385
CLCA4	0.818878	0.883843	0.801712	0.812906	0.938953	0.84159
OR5J2	0.818819	0.86853	0.797282	0.705867	0.879816	0.738757
LELP1	0.81881	0.844397	0.782679	0.726941	0.880532	0.751127
CNGB3	0.818807	0.894114	0.851678	0.757669	0.858815	0.723061
TCP11	0.818658	0.80113	0.7724	0.846596	0.827182	0.812364
SPACA1	0.81865	0.864335	0.833107	0.70002	0.898227	0.802585
GLT6D1	0.818615	0.876127	0.84106	0.685796	0.889331	0.775902
PRR23C	0.81861	0.87713	0.853814	0.725555	0.896912	0.810276
NWD2	0.818547	0.850987	0.808756	0.865599	0.83524	0.759904
C11orf88	0.81852	0.845178	0.7075	0.712711	0.886886	0.799212
RHO	0.81844	0.834528	0.842135	0.863243	0.863406	0.804678
DGKK	0.818354	0.861331	0.747284	0.772842	0.919235	0.784815
MAS1L	0.818324	0.861321	0.742525	0.733677	0.922448	0.871829
PIWIL1	0.818303	0.872935	0.751635	0.795541	0.893294	0.820507
KPNA7	0.818214	0.76688	0.756852	0.81698	0.812064	0.823771
C1orf100	0.818039	0.894658	0.765496	0.842252	0.836395	0.742152
SLC6A13	0.817972	0.766041	0.850667	0.85677	0.813698	0.853615
KRTAP4-8	0.817908	0.847401	0.822414	0.698383	0.864157	0.722125
OR56B4	0.817821	0.78498	0.775501	0.869158	0.814092	0.721939
PGK2	0.817806	0.841892	0.74184	0.735779	0.830895	0.663141
RIPPLY1	0.81773	0.740005	0.805317	0.889848	0.725022	0.775321
PGLYRP3	0.817726	0.858282	0.797201	0.750556	0.914042	0.806759
PRM1	0.817616	0.866101	0.745608	0.824434	0.900146	0.787321
SPATA31A7	0.817543	0.830569	0.821994	0.698362	0.83153	0.724045
RP11-249C24.12	0.817412	0.829532	0.788851	0.69146	0.838113	0.695837
NANOGNB	0.817358	0.857316	0.827036	0.669397	0.87767	0.790644
PSMB11	0.817301	0.773558	0.737459	0.721014	0.817809	0.680498
POU3F3	0.817263	0.818997	0.742757	0.752314	0.895192	0.836222
TAF1L	0.817257	0.823309	0.831775	0.854148	0.837962	0.719234
ST8SIA2	0.817199	0.827006	0.753368	0.785401	0.889714	0.875497
B4GALNT2	0.817187	0.802995	0.735013	0.647568	0.836292	0.773409
RNASE9	0.817187	0.84092	0.788217	0.684627	0.829345	0.686977
KNDC1	0.817107	0.733255	0.781423	0.803664	0.761083	0.793711
LCN1	0.817031	0.851962	0.793339	0.698271	0.906729	0.806947
PRAMEF18	0.817002	0.824229	0.786724	0.646449	0.835101	0.732143
GGTLC1	0.816997	0.803026	0.779279	0.691265	0.768134	0.718015
PRSS51	0.816974	0.800897	0.762119	0.85618	0.802962	0.772296
BPIFB1	0.816957	0.770766	0.760969	0.748545	0.799445	0.728731
OR4N2	0.816931	0.862216	0.815004	0.717186	0.871251	0.738545
IFNA2	0.816782	0.849568	0.836411	0.718558	0.865623	0.767489
CETN1	0.816736	0.858321	0.845325	0.721957	0.896983	0.788368
OR8D4	0.81664	0.856854	0.8463	0.759018	0.865305	0.774791
SPINK14	0.816618	0.860503	0.870042	0.775234	0.827534	0.768556
SPAM1	0.816477	0.829612	0.788766	0.681158	0.834354	0.680768
KRTAP6-1	0.81639	0.825171	0.745545	0.682572	0.827745	0.700675
WI2-2373I1.1	0.816378	0.867823	0.830114	0.713037	0.902232	0.802326
DEFB134	0.816375	0.837191	0.828776	0.728595	0.861862	0.823301
LALBA	0.81636	0.840527	0.844037	0.762895	0.862068	0.741984
BMP15	0.816343	0.794541	0.831445	0.724411	0.848127	0.762316
CGB8	0.816339	0.842953	0.799809	0.668041	0.861552	0.798434
IGLON5	0.816283	0.770841	0.83175	0.81579	0.809306	0.873943
PRAMEF17	0.816258	0.836185	0.780678	0.686333	0.843441	0.746133
GOLGA8T	0.816189	0.86603	0.833393	0.730006	0.894465	0.818403
TMEM174	0.816092	0.839424	0.845868	0.721523	0.881851	0.740082
C10orf71	0.815876	0.850891	0.856956	0.785048	0.900311	0.851573
DRD5	0.815832	0.859074	0.821303	0.840595	0.932922	0.919305
OR4K14	0.815697	0.844869	0.798879	0.699165	0.884922	0.756491
PAGE5	0.815647	0.82866	0.78865	0.687078	0.846023	0.72463
HTR3C	0.815603	0.876942	0.78632	0.815898	0.850355	0.717195
PRNT	0.815537	0.820945	0.828337	0.693397	0.821848	0.71142
OR5P3	0.815521	0.822413	0.805029	0.756716	0.848329	0.762356
CCKBR	0.815474	0.77366	0.735687	0.833696	0.846502	0.739445
C3orf30	0.8154	0.839906	0.815494	0.842275	0.885631	0.85259
PFN3	0.815362	0.807217	0.84205	0.776047	0.824573	0.811127
GOLGA6L6	0.815256	0.850579	0.816498	0.789325	0.889952	0.783582
CPA1	0.815206	0.827224	0.71826	0.911553	0.853608	0.787915
IGSF1	0.815205	0.837004	0.811676	0.744907	0.898325	0.889802
TRIM71	0.815177	0.819166	0.799371	0.805455	0.924214	0.907834
KRT35	0.815173	0.839376	0.822351	0.741366	0.89507	0.80271
SPATA31A6	0.815093	0.824208	0.813821	0.689347	0.818866	0.716945
C8orf46	0.815057	0.807164	0.858981	0.87547	0.792842	0.754522
SERPINA12	0.815009	0.806911	0.855527	0.751013	0.871689	0.91553
RPS4Y2	0.814967	0.764063	0.771593	0.736405	0.841215	0.828717
VRTN	0.81494	0.829616	0.774226	0.723776	0.890377	0.747918
CNTN6	0.814934	0.894599	0.772764	0.782273	0.911463	0.833349
OR5A1	0.814825	0.827313	0.765684	0.664826	0.840399	0.653989
KCNA1	0.814699	0.832834	0.790441	0.769785	0.901029	0.908628
OR5AK2	0.814629	0.848965	0.828282	0.815043	0.881816	0.854639
MYH6	0.814613	0.850355	0.840572	0.768637	0.924191	0.859747
SCN3B	0.814606	0.825704	0.677814	0.830676	0.835299	0.770909
KRTAP10-12	0.814561	0.836901	0.818411	0.807788	0.909042	0.808727
PSG9	0.814489	0.848225	0.841277	0.741464	0.820931	0.749351
SPATA31D3	0.814474	0.815385	0.809331	0.698469	0.827347	0.700164
SCEL	0.814471	0.843912	0.831254	0.769586	0.889419	0.882948
TMEM221	0.81444	0.83803	0.798067	0.825746	0.904224	0.897154
HYAL4	0.814384	0.872954	0.793352	0.748509	0.925024	0.864615
OR13C5	0.814372	0.848205	0.832831	0.720802	0.857166	0.783369
MBD3L1	0.814371	0.847897	0.801607	0.688475	0.854698	0.715056
RHOXF2B	0.814347	0.816311	0.782012	0.738437	0.808477	0.743506
ANKRD60	0.814261	0.853201	0.823169	0.698033	0.875095	0.771616
C1orf68	0.814128	0.842077	0.828043	0.714716	0.904798	0.835803
OR2T29	0.814094	0.834325	0.777641	0.684679	0.842787	0.740625
GRIFIN	0.814067	0.824656	0.743617	0.891888	0.842039	0.755433
KRT24	0.814021	0.8336	0.801561	0.707826	0.882609	0.852944
OR11H12	0.814	0.861566	0.803299	0.738725	0.821268	0.714825
OR2H1	0.813983	0.88702	0.809643	0.713088	0.888059	0.73156
OR10K2	0.813961	0.848735	0.829044	0.691674	0.859818	0.716271
CLEC20A	0.81396	0.850027	0.810451	0.668303	0.844585	0.723118
TMC1	0.813933	0.870193	0.709232	0.785802	0.860365	0.762152
KRTAP5-5	0.813924	0.829736	0.835284	0.720628	0.826444	0.744815
CRYGC	0.813903	0.867974	0.825204	0.71833	0.857556	0.694832
OR5P2	0.813855	0.867861	0.808686	0.705967	0.903589	0.80841
IRX6	0.813786	0.820502	0.771915	0.813099	0.878603	0.872945
CHP2	0.813703	0.827293	0.804795	0.705276	0.893788	0.800143
PSG2	0.813675	0.847888	0.823474	0.671013	0.834014	0.728924
HOXD12	0.813664	0.818253	0.841309	0.774584	0.902196	0.905365
OC90	0.813595	0.885428	0.846348	0.728488	0.870687	0.726996
C10orf90	0.813568	0.806995	0.828618	0.8102	0.885189	0.925752
DPRX	0.813532	0.825242	0.738255	0.749737	0.779799	0.611295
TNP2	0.813473	0.803608	0.756913	0.85395	0.831948	0.71697
OR11A1	0.813077	0.854095	0.808847	0.660818	0.867628	0.714554
OR8K1	0.813059	0.865656	0.820654	0.69252	0.87539	0.723592
MYF5	0.813016	0.826466	0.842702	0.673653	0.848499	0.783396
OR4B1	0.813006	0.853734	0.819339	0.710923	0.893374	0.76951
NKAIN3	0.812962	0.861384	0.841904	0.750461	0.914984	0.922925
IL17F	0.812958	0.863832	0.799978	0.767664	0.906434	0.820462
DEFB127	0.812892	0.890864	0.838194	0.716289	0.887639	0.758946
TMPRSS11A	0.812759	0.884208	0.8046	0.84924	0.884323	0.845661
TBX5	0.812705	0.791131	0.670511	0.75508	0.839614	0.802824
TMEM78	0.8127	0.811427	0.828188	0.863892	0.80091	0.679799
TPRX1	0.812557	0.871145	0.873554	0.823806	0.902698	0.792956
OR5L2	0.812451	0.870652	0.813449	0.709264	0.878994	0.715241
OR4X1	0.812409	0.854106	0.809228	0.68139	0.887603	0.722474
CLCNKA	0.81231	0.786088	0.784966	0.869049	0.805496	0.778409
BRS3	0.8123	0.827278	0.81103	0.804649	0.86132	0.759984
CTRB1	0.812295	0.721013	0.72516	0.866679	0.755642	0.735548
PENK	0.812229	0.827362	0.684601	0.819479	0.885269	0.769175
AC010731.4	0.812212	0.837023	0.814423	0.701515	0.868713	0.763264
OR2L2	0.812182	0.817829	0.737172	0.738401	0.824453	0.680737
SLC28A2	0.812142	0.829161	0.790279	0.919293	0.831113	0.787397
KRT82	0.812071	0.85233	0.854351	0.710673	0.889983	0.76858
SPANXN3	0.811826	0.845629	0.831869	0.689553	0.867255	0.780126
CNGA2	0.811815	0.847642	0.850203	0.718549	0.882915	0.740787
FAM47C	0.811762	0.884758	0.834416	0.762631	0.882359	0.7791
ZFR2	0.811683	0.793834	0.822853	0.819204	0.914411	0.87191
TECTB	0.81168	0.763824	0.855544	0.742575	0.836893	0.865258
GABRB1	0.811678	0.870404	0.799782	0.818909	0.944951	0.910701
OR5M3	0.811627	0.833019	0.797011	0.676467	0.851118	0.725311
HTR3D	0.811599	0.811857	0.816753	0.779972	0.797574	0.660175
GJD2	0.811575	0.851857	0.827401	0.732089	0.899448	0.813092
CCDC140	0.811562	0.861087	0.793237	0.707623	0.914602	0.785984
GAL3ST3	0.811542	0.830939	0.71603	0.8223	0.91032	0.853023
CGB1	0.811541	0.809811	0.793017	0.69186	0.816286	0.701923
PLA2G2C	0.811528	0.818927	0.737219	0.778327	0.829468	0.785114
OR1S2	0.811514	0.838013	0.78206	0.704883	0.859009	0.702144
GSTA5	0.811396	0.838028	0.822772	0.682362	0.865387	0.774207
NPBWR2	0.811348	0.816103	0.815109	0.836557	0.879291	0.847086
NAA11	0.811205	0.765586	0.793104	0.681614	0.756799	0.624207
IFNA8	0.811052	0.853743	0.792406	0.678673	0.868605	0.750454
OR10R2	0.81105	0.83882	0.811867	0.708539	0.881577	0.741219
SSUH2	0.811027	0.811954	0.758245	0.829742	0.887761	0.883899
TBX4	0.811011	0.809432	0.776871	0.762013	0.899397	0.898967
VN1R2	0.810933	0.821771	0.742549	0.786679	0.751746	0.59825
OR10J1	0.810889	0.88242	0.856267	0.743402	0.929334	0.862673
GRXCR2	0.810885	0.75289	0.771066	0.683718	0.770985	0.733722
LRRC3C	0.810859	0.73574	0.76616	0.839482	0.755393	0.742473
LYZL1	0.810816	0.84456	0.882678	0.729619	0.860504	0.80841
C14orf177	0.810774	0.857663	0.773021	0.67427	0.877147	0.716974
FAM187B	0.810647	0.825663	0.764989	0.866469	0.882909	0.743652
KCNG4	0.810564	0.843153	0.79546	0.72213	0.906782	0.776698
OR4F6	0.810547	0.86308	0.76225	0.672957	0.907595	0.740203
RBFOX3	0.810483	0.800714	0.800989	0.883411	0.877749	0.78744
UNC79	0.810474	0.84482	0.797823	0.849619	0.840931	0.794829
SYN2	0.810213	0.818789	0.752124	0.804732	0.898737	0.88244
C1QTNF9	0.810149	0.837335	0.735477	0.729245	0.787482	0.689657
KRTAP5-10	0.81001	0.785391	0.778624	0.832004	0.73601	0.63439
KRTAP10-2	0.809982	0.808446	0.817355	0.835892	0.848792	0.819406
LGALS13	0.809912	0.828824	0.812307	0.680799	0.872939	0.721706
LRRC53	0.809869	0.854071	0.744118	0.85553	0.876625	0.718881
ZIC4	0.809799	0.826091	0.875178	0.777142	0.890642	0.940713
PGLYRP4	0.80976	0.841287	0.792842	0.791918	0.9322	0.885527
FAM205C	0.809747	0.871923	0.753857	0.779094	0.881453	0.786182
ERVV-2	0.809695	0.807812	0.769113	0.661911	0.850578	0.751972
LEXM	0.809676	0.753764	0.789728	0.86255	0.766051	0.808569
BHMG1	0.809676	0.83323	0.778467	0.760629	0.887386	0.737474
SPATS1	0.809655	0.834932	0.792424	0.703283	0.876154	0.831594
ELMOD1	0.809502	0.867208	0.748666	0.67582	0.84849	0.808214
KCNV1	0.809461	0.84491	0.851179	0.697486	0.907125	0.838074
OTOA	0.809453	0.827904	0.727611	0.791579	0.862227	0.748313
OR10H1	0.809375	0.779048	0.72445	0.679013	0.800351	0.739241
AQP10	0.809371	0.805553	0.807443	0.799407	0.900996	0.887858
HMGB4	0.809299	0.831635	0.786752	0.823704	0.847553	0.756514
RGR	0.809251	0.83711	0.857194	0.736844	0.90491	0.797572
SLC22A14	0.809101	0.787173	0.781235	0.895445	0.817316	0.798019
KRTAP7-1	0.809097	0.882288	0.798265	0.823201	0.902643	0.802518
KRTAP11-1	0.809016	0.871268	0.780403	0.837931	0.875744	0.788823
LRTM1	0.809014	0.782705	0.798949	0.866849	0.864612	0.831751
RFPL3	0.808932	0.837353	0.732359	0.772969	0.854538	0.715657
C1QL2	0.808824	0.805219	0.826725	0.723264	0.860749	0.806742
LACRT	0.808807	0.858512	0.830991	0.703421	0.856745	0.762023
CHRNB3	0.808766	0.815749	0.837228	0.677864	0.822329	0.677716
LINGO2	0.808743	0.847735	0.746868	0.816493	0.905905	0.790742
CFAP74	0.808592	0.745206	0.802242	0.836356	0.793551	0.804405
CCDC190	0.808507	0.885818	0.783465	0.808598	0.921151	0.79916
DMRTA2	0.808379	0.830622	0.833613	0.787319	0.889412	0.845323
SBK3	0.808356	0.771497	0.733756	0.772486	0.850536	0.86951
NELL1	0.808353	0.804544	0.839512	0.875178	0.824084	0.842078
KRT4	0.808283	0.845951	0.746504	0.808373	0.886535	0.83572
OR2J3	0.808258	0.798461	0.804008	0.802442	0.796443	0.683017
OPALIN	0.808218	0.858963	0.836786	0.7477	0.889232	0.780898
OR8I2	0.808164	0.831731	0.804977	0.63544	0.851719	0.710286
LIN28A	0.808158	0.820767	0.849348	0.750136	0.85678	0.807731
TBC1D29	0.808134	0.855745	0.773596	0.846812	0.798053	0.666433
FGF3	0.808093	0.841872	0.76382	0.686274	0.84645	0.652491
IQCA1L	0.808024	0.794963	0.793953	0.744604	0.797259	0.702111
SLC32A1	0.808018	0.835398	0.754417	0.752717	0.911486	0.804241
SYT14	0.807936	0.84745	0.84405	0.67804	0.857329	0.775051
KPRP	0.807931	0.823743	0.811286	0.691858	0.884697	0.774288
CNGA4	0.807822	0.750226	0.714202	0.914265	0.792389	0.731061
OR52A1	0.807802	0.80462	0.755252	0.792537	0.805045	0.595148
GOT1L1	0.807799	0.850292	0.843525	0.779392	0.869857	0.761231
IFNA1	0.807715	0.82735	0.815779	0.729879	0.836991	0.79489
SEC14L6	0.807498	0.80731	0.731181	0.788594	0.882928	0.879564
MT4	0.807449	0.844857	0.827645	0.70413	0.854234	0.729263
OR2K2	0.807407	0.878952	0.767357	0.788891	0.823678	0.644992
PRAMEF19	0.807379	0.826353	0.804579	0.688494	0.831724	0.730253
ADGRG4	0.80733	0.891553	0.813428	0.760979	0.909713	0.794768
SSTR4	0.807296	0.832861	0.705638	0.767354	0.922648	0.852905
PRSS33	0.807178	0.806854	0.820945	0.823903	0.881316	0.823413
T	0.807125	0.775487	0.763682	0.8106	0.845299	0.807451
RYR1	0.807096	0.814784	0.707682	0.84123	0.870058	0.850086
IGDCC3	0.807005	0.82276	0.747814	0.85337	0.876273	0.82448
ANO3	0.806975	0.825017	0.69657	0.755608	0.83397	0.834819
C17orf105	0.806888	0.83884	0.8096	0.755614	0.903942	0.8057
LYPD2	0.806825	0.778693	0.837413	0.798266	0.864936	0.90785
IQCF2	0.806526	0.859696	0.780058	0.684302	0.859723	0.68919
C2orf78	0.806434	0.810083	0.859094	0.788679	0.83924	0.798971
HCN1	0.806415	0.875172	0.802753	0.783245	0.924944	0.870864
VSTM2A	0.80639	0.79581	0.782723	0.687142	0.840555	0.76188
SHISA7	0.806389	0.810068	0.845652	0.795135	0.87439	0.834673
GJA10	0.806323	0.799719	0.729802	0.704079	0.791171	0.645747
MYH2	0.8063	0.85419	0.770207	0.737976	0.840852	0.757512
IFNA10	0.806294	0.832674	0.78636	0.663687	0.842829	0.691685
C20orf141	0.806292	0.859917	0.818781	0.760815	0.952751	0.893063
CLDN25	0.806292	0.770408	0.82707	0.665775	0.824271	0.780703
TPPP2	0.806227	0.794349	0.832221	0.813074	0.83682	0.901851
SAXO1	0.806201	0.785465	0.833972	0.825897	0.79722	0.714221
NCAN	0.806166	0.811418	0.770105	0.795526	0.905677	0.877795
MYH1	0.8061	0.868417	0.80138	0.774648	0.89223	0.856095
OR1D2	0.806071	0.850487	0.814791	0.78497	0.857892	0.724134
OR3A3	0.806052	0.86807	0.784037	0.758293	0.926174	0.866671
CACNG2	0.806028	0.855168	0.849144	0.727515	0.899784	0.779413
MT1HL1	0.806028	0.844687	0.858337	0.725993	0.858951	0.795038
SORCS1	0.805945	0.875673	0.740489	0.812603	0.933039	0.818481
FAM19A3	0.805856	0.776267	0.643101	0.669197	0.834035	0.716336
SLC25A52	0.805848	0.859936	0.856355	0.749281	0.855277	0.80572
RP11-766F14.2	0.805818	0.806373	0.875803	0.78403	0.881333	0.925306
OR6C2	0.805722	0.828246	0.808756	0.660309	0.824246	0.705961
CGB5	0.805691	0.835743	0.789028	0.657651	0.847705	0.768683
KRT74	0.805681	0.868097	0.830661	0.75146	0.922812	0.828004
EGR4	0.805625	0.785791	0.814268	0.826839	0.838138	0.771503
IZUMO2	0.805569	0.832461	0.854704	0.78889	0.83683	0.707282
GJA8	0.805531	0.855663	0.82082	0.7061	0.872755	0.730442
CCKAR	0.805505	0.796416	0.771901	0.774642	0.897538	0.892147
S100A7	0.805504	0.847823	0.796267	0.701889	0.878781	0.803226
IGSF11	0.805404	0.816495	0.769036	0.807569	0.89152	0.913141
C16orf96	0.805315	0.755782	0.774235	0.905487	0.804877	0.715029
TMEM235	0.805306	0.868073	0.836097	0.714977	0.897916	0.82504
C16orf82	0.805099	0.858803	0.825281	0.693109	0.903664	0.829279
DEFB121	0.805082	0.850243	0.820112	0.64951	0.864856	0.718912
PSG4	0.80496	0.825561	0.830268	0.705632	0.852587	0.829999
FSHR	0.804934	0.882441	0.821663	0.718091	0.902687	0.818496
UBQLNL	0.804896	0.793266	0.718932	0.897294	0.843628	0.785601
MMP20	0.804854	0.866106	0.760197	0.700501	0.902392	0.84007
TMPRSS12	0.804829	0.867542	0.7732	0.879644	0.816525	0.678304
NXNL2	0.804801	0.754051	0.7296	0.872955	0.80137	0.780216
OR10G2	0.804778	0.804738	0.76243	0.650907	0.839494	0.757272
OR5M8	0.804681	0.853091	0.820056	0.653164	0.867398	0.74139
OR7G2	0.804587	0.84114	0.823308	0.700446	0.879767	0.758007
MYPN	0.804552	0.855548	0.846775	0.732939	0.887373	0.850441
KRTAP23-1	0.804461	0.826357	0.719431	0.723696	0.848594	0.67129
PLA2G2F	0.804457	0.815755	0.741421	0.763238	0.826046	0.734161
SPRR2G	0.804443	0.792396	0.78449	0.735788	0.830226	0.726355
RFPL4AL1	0.804376	0.850076	0.817783	0.664956	0.867788	0.734709
PPP1R2P9	0.804306	0.879636	0.830598	0.72439	0.917246	0.811762
KRTAP20-1	0.804294	0.836987	0.776104	0.694576	0.833197	0.70688
KRTAP10-7	0.804257	0.829277	0.77531	0.861702	0.874036	0.768145
NTF4	0.804246	0.758607	0.718233	0.880127	0.778626	0.749393
KRTAP27-1	0.804204	0.837737	0.739049	0.711632	0.858915	0.675827
OR4A5	0.804159	0.821607	0.794271	0.65474	0.810353	0.678136
CCDC182	0.80407	0.842845	0.841702	0.784816	0.859078	0.799152
TRPC5	0.80404	0.829286	0.899335	0.876364	0.808442	0.83049
EBLN1	0.804019	0.874222	0.793208	0.705606	0.879608	0.721262
KIF6	0.803952	0.837885	0.831525	0.79735	0.90411	0.909837
VSTM2B	0.803912	0.842969	0.83178	0.689885	0.903961	0.817725
DSG4	0.803823	0.839195	0.859234	0.735331	0.89627	0.910811
TMEM114	0.803793	0.831328	0.866549	0.762055	0.896854	0.880786
CHRND	0.803772	0.81503	0.834205	0.850597	0.886099	0.85502
NOX5	0.803767	0.757803	0.757285	0.732536	0.779998	0.747569
TFDP3	0.803745	0.76774	0.673181	0.684535	0.786694	0.727271
ADAD2	0.803743	0.769263	0.703685	0.862768	0.846471	0.842133
CTXN3	0.803734	0.824795	0.771184	0.682594	0.797882	0.661045
GOLGA6L1	0.803689	0.806108	0.794422	0.712637	0.819631	0.752289
RBP3	0.803443	0.845484	0.75727	0.757355	0.9078	0.76799
CYP2A7	0.80344	0.751403	0.828218	0.937771	0.741463	0.747452
LRRC38	0.803373	0.849397	0.788503	0.742519	0.932781	0.868311
HOXB1	0.80328	0.85925	0.769708	0.674507	0.901008	0.821297
SLC35G3	0.803265	0.844542	0.790679	0.631355	0.818832	0.697243
RP11-624J6.2	0.803224	0.785387	0.794765	0.714573	0.778947	0.652677
OR2AK2	0.803125	0.817978	0.770201	0.820942	0.834645	0.736439
CNIH3	0.803023	0.81544	0.745955	0.781125	0.886186	0.916777
GOLGA8F	0.802984	0.817461	0.794108	0.688516	0.843366	0.735983
ASB12	0.802957	0.754437	0.702096	0.787023	0.761808	0.769856
DMRTB1	0.802882	0.85867	0.82293	0.690858	0.874066	0.734322
CST9	0.802875	0.886701	0.799859	0.713781	0.880644	0.77985
TMEM247	0.802864	0.819926	0.78141	0.894264	0.812093	0.665002
CLDN6	0.80282	0.786386	0.805591	0.759658	0.841896	0.802795
KRTAP19-6	0.802721	0.842044	0.822692	0.708628	0.86998	0.754527
GPR139	0.802658	0.815891	0.829711	0.705576	0.835789	0.747342
LCE3D	0.802496	0.823601	0.777853	0.691598	0.856726	0.762895
XAGE3	0.802478	0.836882	0.811425	0.662832	0.828418	0.721801
ARSF	0.802354	0.765506	0.828089	0.772043	0.786865	0.806165
KRTAP1-4	0.80228	0.816246	0.820267	0.720498	0.864361	0.75881
PRAMEF9	0.802219	0.822031	0.801575	0.66681	0.802315	0.696045
ARMS2	0.802206	0.853034	0.769622	0.843894	0.891611	0.878849
FAM153B	0.802198	0.858401	0.825548	0.709023	0.876238	0.82076
RP11-6L6.2	0.802158	0.853252	0.761312	0.815112	0.859154	0.736431
VPREB1	0.802099	0.861066	0.770762	0.742998	0.946844	0.860112
GLIS1	0.802084	0.812825	0.723373	0.837433	0.867687	0.879534
CYP11B1	0.80208	0.874721	0.778539	0.784436	1	0.864786
HTR3B	0.802003	0.854148	0.762381	0.751314	0.903832	0.723561
DNAJB8	0.801936	0.784932	0.778912	0.867684	0.807647	0.702992
SH2D7	0.801861	0.827744	0.755465	0.855879	0.881663	0.843602
NEUROD1	0.801848	0.785821	0.779107	0.84037	0.830993	0.706603
FAM25C	0.80183	0.80679	0.793651	0.675004	0.800884	0.689695
SLC38A8	0.801799	0.83062	0.82983	0.78378	0.878425	0.790101
LRIT1	0.801793	0.87071	0.780597	0.68254	0.903209	0.753941
PRPS1L1	0.801792	0.856864	0.838381	0.726208	0.884018	0.752827
NLRP9	0.801667	0.836607	0.804836	0.791735	0.903858	0.775805
TBC1D21	0.801579	0.861214	0.762636	0.721737	0.88615	0.739568
NPAS3	0.80152	0.742732	0.68481	0.864534	0.820451	0.767264
RNASE11	0.801483	0.859326	0.797358	0.683283	0.868279	0.755642
C1orf167	0.801472	0.808742	0.820996	0.838992	0.903391	0.855523
SPATA31D4	0.801468	0.786271	0.77786	0.678472	0.757407	0.637097
OR2AG1	0.801453	0.845441	0.779129	0.817371	0.925751	0.885282
OR52H1	0.801428	0.763679	0.667204	0.88247	0.791092	0.710143
C16orf78	0.801371	0.857363	0.692316	0.797319	0.909379	0.783272
PROKR1	0.801308	0.824317	0.798834	0.768037	0.895357	0.896249
KRTAP4-12	0.801211	0.847547	0.797571	0.699706	0.906699	0.793688
PSORS1C2	0.801198	0.833682	0.770469	0.748377	0.885028	0.899807
GRIN2A	0.801159	0.811616	0.717066	0.746641	0.877627	0.898511
OR10A3	0.801035	0.858485	0.841186	0.678067	0.858717	0.728749
GOLGA6D	0.800839	0.852234	0.798511	0.680172	0.823998	0.703586
KRTAP19-3	0.800776	0.857309	0.793404	0.688172	0.860614	0.745331
FAM170A	0.80065	0.860498	0.816009	0.702427	0.827698	0.678305
CCDC33	0.800609	0.809711	0.842146	0.834529	0.87634	0.851035
OR4K15	0.800607	0.819335	0.787653	0.670247	0.793102	0.630039
OR8U1	0.800526	0.859551	0.809241	0.64966	0.885313	0.765845
MLIP	0.80048	0.813186	0.785254	0.770458	0.791551	0.822741
OTUD6A	0.800367	0.800335	0.790085	0.682537	0.850996	0.758535
RAX2	0.800364	0.842666	0.826958	0.831784	0.868578	0.759744
OR11H6	0.800339	0.85273	0.806291	0.692384	0.857926	0.709177
SLC24A2	0.800311	0.795774	0.661382	0.797464	0.83687	0.802578
TKTL2	0.800199	0.871165	0.784445	0.822585	0.949097	0.83721
PLA2G5	0.800129	0.739265	0.597541	0.815928	0.70411	0.681234
C22orf42	0.800089	0.779028	0.666038	0.646042	0.729959	0.589375
FEZF2	0.80007	0.806247	0.738922	0.810786	0.811216	0.657147
OR8K5	0.800031	0.869879	0.80449	0.671593	0.881856	0.729685
OR9G1	0.800016	0.844996	0.819501	0.669917	0.868993	0.723707
KRTAP4-9	0.799946	0.857781	0.802173	0.664028	0.864813	0.725347
ANKRD2	0.799943	0.841184	0.813083	0.7892	0.893937	0.881035
PTH2	0.799839	0.806926	0.817306	0.737011	0.850041	0.762093
EDDM3B	0.799837	0.897992	0.779761	0.728561	0.911843	0.836515
KCNK18	0.799835	0.862727	0.827015	0.755552	0.887289	0.748956
ASCL4	0.799804	0.819064	0.73623	0.598685	0.849159	0.770642
USP6	0.799759	0.871294	0.765497	0.844426	0.865342	0.716366
OR4K13	0.799743	0.817293	0.826727	0.691377	0.852889	0.698907
PPY	0.799696	0.86212	0.759025	0.692846	0.916494	0.783676
OR5M10	0.799638	0.816256	0.786481	0.621128	0.815063	0.674655
KRT6A	0.799549	0.775256	0.779574	0.776287	0.85645	0.859354
IFNL2	0.799543	0.838695	0.834402	0.851496	0.886876	0.777282
LCE1A	0.799417	0.838368	0.78595	0.648526	0.833635	0.695029
MUC22	0.799392	0.863394	0.834893	0.679502	0.912704	0.822299
OR1G1	0.799353	0.815522	0.773134	0.685175	0.832903	0.696424
FRG2C	0.799319	0.870513	0.843803	0.723074	0.830989	0.716017
ZNF705G	0.799253	0.812296	0.803914	0.64464	0.823463	0.727476
KRTAP10-6	0.799224	0.798875	0.817294	0.804948	0.871014	0.828548
RBMXL3	0.799137	0.835598	0.741929	0.774121	0.89891	0.861084
DAOA	0.799128	0.836454	0.809141	0.678028	0.871005	0.739669
FAM205A	0.799123	0.843939	0.797052	0.88645	0.845473	0.768736
CRB1	0.799078	0.860562	0.838518	0.794868	0.932385	0.877086
PRAMEF27	0.799073	0.849247	0.784975	0.66697	0.865925	0.759787
TAS2R1	0.798974	0.827453	0.704049	0.717217	0.832571	0.701722
FGF20	0.798956	0.85714	0.728045	0.7471	0.865111	0.805553
OR10A2	0.798954	0.830866	0.761797	0.800874	0.91802	0.893782
LCE2A	0.798758	0.815309	0.815301	0.692384	0.851619	0.779355
CRYBB2	0.798733	0.738276	0.752968	0.901206	0.753492	0.722223
TPH2	0.798554	0.837998	0.834916	0.796456	0.869806	0.768556
SLC10A2	0.798548	0.846476	0.811556	0.657473	0.841647	0.729474
TMEM229A	0.798517	0.834914	0.842513	0.792025	0.874604	0.779545
FRMD1	0.798395	0.808561	0.829965	0.792649	0.881986	0.928862
BPIFB3	0.798392	0.84513	0.833077	0.696469	0.891645	0.754098
SLC35G4	0.798372	0.817499	0.795988	0.64483	0.823827	0.717342
PRR23B	0.798226	0.819068	0.854185	0.679057	0.867948	0.791339
TAF7L	0.798206	0.87051	0.853065	0.78469	0.836183	0.769357
SPATA8	0.798181	0.81003	0.722064	0.619847	0.852239	0.752428
OR52B2	0.798148	0.767121	0.747287	0.935277	0.767246	0.729047
TCEAL5	0.798145	0.77802	0.687208	0.854336	0.83285	0.770345
CASR	0.798139	0.812515	0.879364	0.792895	0.905713	0.919666
GRIA2	0.798107	0.844161	0.809151	0.740772	0.908768	0.865799
CDH20	0.798071	0.82276	0.731936	0.859427	0.870289	0.828596
XKR4	0.798029	0.871775	0.716492	0.817693	0.895939	0.802102
OR2D2	0.798015	0.8268	0.79316	0.808306	0.910905	0.89567
KIAA1210	0.79798	0.838897	0.721376	0.769848	0.910502	0.860077
KRTAP10-10	0.797937	0.823865	0.782528	0.79651	0.902709	0.874912
KRTAP5-11	0.79792	0.814867	0.820243	0.756095	0.862563	0.740209
PADI6	0.797901	0.795756	0.867017	0.766057	0.867789	0.853179
SHC3	0.797891	0.808385	0.746704	0.853933	0.865536	0.863524
HMX3	0.79788	0.799526	0.724887	0.710226	0.849325	0.74367
C2orf80	0.797876	0.814734	0.7892	0.651037	0.803794	0.707872
TMEM213	0.797812	0.830241	0.833923	0.770065	0.858041	0.837221
LCE5A	0.797634	0.846344	0.80662	0.712365	0.884117	0.783658
DPPA5	0.797576	0.830483	0.809576	0.680498	0.854057	0.705099
MAGEA4	0.797572	0.824888	0.758641	0.642223	0.819765	0.6638
SPRR2D	0.797523	0.80209	0.740956	0.704221	0.809737	0.713446
PRAMEF5	0.797452	0.797873	0.800924	0.720749	0.805645	0.724097
OR52M1	0.79732	0.83078	0.743441	0.758495	0.766785	0.58241
CTD-2537I9.19	0.797279	0.768198	0.844531	0.668741	0.747427	0.682707
SPINK6	0.797172	0.863745	0.827468	0.706518	0.812784	0.708558
HECW1	0.797156	0.780721	0.732661	0.769896	0.866795	0.928578
IGSF22	0.797139	0.769216	0.770294	0.885299	0.853629	0.874954
ASB4	0.797131	0.823927	0.849652	0.778307	0.853656	0.827913
CYP17A1	0.79709	0.789662	0.760433	1	0.784436	0.74548
CNGB1	0.797072	0.800695	0.769256	0.771813	0.89957	0.882519
LCE4A	0.796964	0.788191	0.764748	0.654556	0.820195	0.724449
FAM170B	0.796954	0.850935	0.765507	0.704671	0.932201	0.791597
ESX1	0.796895	0.850741	0.838258	0.716967	0.860873	0.740173
GSG1L2	0.796801	0.831248	0.811388	0.668515	0.865407	0.753711
LIPK	0.79677	0.855665	0.732719	0.705598	0.89295	0.742013
KRT72	0.796731	0.855311	0.749623	0.737658	0.912996	0.847997
TAS1R2	0.796725	0.821242	0.810192	0.767644	0.878986	0.754999
CCDC60	0.796712	0.752732	0.759693	0.894627	0.778874	0.803233
PROK1	0.796645	0.76583	0.736553	0.895265	0.779494	0.747728
PAX7	0.796605	0.816605	0.839202	0.682028	0.824115	0.70617
TPSG1	0.796575	0.768551	0.715644	0.850657	0.846715	0.818652
IQCF5	0.796461	0.860974	0.800742	0.698807	0.915838	0.75671
CFAP58	0.796456	0.820703	0.747287	0.847139	0.841758	0.827755
TUBA3C	0.796446	0.764159	0.702856	0.60389	0.798261	0.649109
KNCN	0.796397	0.805573	0.877047	0.755562	0.856868	0.785221
SPANXN4	0.796369	0.809677	0.808137	0.673688	0.842682	0.732083
KRT14	0.796226	0.83579	0.672141	0.769612	0.80915	0.655573
CTC-441N14.4	0.796205	0.840569	0.831808	0.843679	0.85362	0.793954
OR6B3	0.796199	0.84856	0.806031	0.71069	0.854503	0.71877
SLC36A3	0.796123	0.888611	0.774151	0.778983	0.932011	0.800418
KRTAP4-3	0.796106	0.831318	0.788349	0.651703	0.868935	0.722884
OR2T27	0.796019	0.828691	0.823706	0.740228	0.87608	0.770373
KRT37	0.795984	0.794015	0.814912	0.724212	0.853963	0.828064
RP11-457D20.2	0.795767	0.81059	0.779961	0.62978	0.823635	0.724145
GRIN2B	0.795719	0.824783	0.750281	0.804218	0.897952	0.917847
OR5AS1	0.795703	0.818176	0.780789	0.64332	0.846995	0.709799
OR5T3	0.79566	0.832491	0.779611	0.643264	0.831506	0.674484
PRLH	0.795646	0.746936	0.773592	0.775762	0.787163	0.692951
MRGPRX3	0.79564	0.824391	0.789607	0.697364	0.848422	0.7539
S100A7L2	0.795615	0.846852	0.82923	0.645441	0.877928	0.770205
WNT3A	0.795606	0.737875	0.808997	0.789426	0.787687	0.764838
SLC6A18	0.795556	0.842375	0.833737	0.755001	0.921639	0.826222
OTOP1	0.795551	0.816465	0.791635	0.746872	0.848174	0.761702
KRTAP1-5	0.795546	0.851379	0.739919	0.786021	0.879411	0.779455
SCP2D1	0.795483	0.863139	0.8286	0.756978	0.87801	0.735499
PRR27	0.795426	0.831458	0.835923	0.628033	0.83579	0.791965
MRGPRD	0.795402	0.827962	0.738465	0.840669	0.83628	0.645586
OR1M1	0.795368	0.868078	0.812651	0.683818	0.897842	0.792423
SLC12A1	0.795315	0.822597	0.807575	0.752576	0.893938	0.93076
LHX8	0.795256	0.848679	0.787456	0.708307	0.907176	0.771769
UNCX	0.795246	0.771024	0.783129	0.639299	0.760753	0.621122
OR10G6	0.795211	0.803032	0.815717	0.688386	0.809314	0.695637
GAB4	0.795096	0.845585	0.808951	0.731194	0.90588	0.785961
TMEM211	0.795078	0.811539	0.73426	0.895322	0.804861	0.720141
OR9K2	0.79501	0.796986	0.818695	0.653457	0.835894	0.726709
RASGEF1C	0.794994	0.741978	0.800197	0.776224	0.797032	0.76798
TRIM31	0.794979	0.784029	0.74771	0.772094	0.843624	0.86751
GOLGA6A	0.794975	0.761006	0.881958	0.776325	0.791901	0.817143
MFRP	0.794932	0.792045	0.796473	0.872818	0.885016	0.865752
CDRT1	0.794905	0.850934	0.779132	0.729105	0.882386	0.878
PNLIPRP3	0.794866	0.871323	0.788272	0.652881	0.88065	0.756478
NEUROD6	0.794843	0.818516	0.849486	0.652664	0.846773	0.762034
MAGEA10	0.79479	0.822183	0.769676	0.68091	0.831713	0.728201
OTOP2	0.794712	0.820463	0.821687	0.76132	0.909132	0.832657
NOS1	0.79471	0.770393	0.755827	0.820463	0.798894	0.725654
KRTAP25-1	0.794667	0.818044	0.798356	0.61948	0.811036	0.705433
KIAA2012	0.794628	0.80377	0.858105	0.880315	0.835868	0.856098
OR2L13	0.794602	0.808226	0.764916	0.746969	0.826454	0.703559
CNTNAP4	0.79456	0.864198	0.823591	0.766578	0.907303	0.908716
MDGA2	0.794548	0.837145	0.829535	0.771152	0.903048	0.8447
C10orf142	0.794361	0.785051	0.694408	0.737245	0.802802	0.745394
PSG5	0.794345	0.862586	0.796317	0.690125	0.855476	0.786753
OR52E2	0.794316	0.77121	0.768546	0.785142	0.742854	0.584982
KCNH5	0.794293	0.807223	0.77935	0.754322	0.83375	0.722753
RNASE8	0.794241	0.786653	0.70969	0.906275	0.850428	0.831358
ANKRD33	0.794178	0.809343	0.844417	0.731425	0.875339	0.829036
FERD3L	0.794178	0.8373	0.811818	0.737262	0.899599	0.892905
MYO18B	0.794102	0.792919	0.792817	0.825083	0.818093	0.757766
CTB-25J19.1	0.794083	0.828574	0.810736	0.673635	0.84971	0.735145
DRGX	0.79406	0.87158	0.787958	0.731641	0.907546	0.781304
A4GNT	0.793996	0.784936	0.726515	0.874159	0.827602	0.835817
VN1R4	0.793961	0.837396	0.793305	0.660841	0.823735	0.68434
GSX1	0.793928	0.825449	0.787523	0.67998	0.821145	0.650224
RP11-244E17.1	0.793793	0.831628	0.801725	0.896306	0.877268	0.844727
HMX1	0.793788	0.744799	0.74554	0.657577	0.742036	0.653161
BTG4	0.793759	0.853393	0.754461	0.669256	0.841197	0.736272
CSN3	0.793723	0.859748	0.82587	0.666392	0.875322	0.840339
TRIM63	0.793715	0.822323	0.758725	0.730318	0.871896	0.887273
SLC25A31	0.79364	0.873735	0.857454	0.714515	0.870934	0.761268
CST9L	0.793638	0.846935	0.778065	0.677756	0.840703	0.66762
BPIFA3	0.793538	0.85097	0.781467	0.656787	0.850442	0.681769
STX1B	0.79347	0.769794	0.775506	0.885927	0.830447	0.843622
KRT76	0.793436	0.860792	0.803386	0.676065	0.87208	0.715597
RSPH10B	0.793411	0.836992	0.818774	0.646965	0.850912	0.752941
FAM19A1	0.793376	0.844723	0.737713	0.844766	0.851876	0.748585
TMCO2	0.793361	0.855726	0.805166	0.772401	0.802989	0.730601
C18orf63	0.793322	0.820806	0.790746	0.636724	0.864322	0.74667
GOLGA8J	0.793316	0.793753	0.809694	0.747096	0.810774	0.709631
CYP2A13	0.793312	0.81494	0.867048	0.680688	0.863272	0.823703
GHSR	0.793175	0.793046	0.78482	0.849172	0.868832	0.851343
KIF25	0.793162	0.741288	0.759352	0.778322	0.816009	0.827357
FTHL17	0.793138	0.810215	0.795588	0.611445	0.806502	0.696854
GSG1	0.793021	0.817409	0.79633	0.78702	0.858519	0.812313
NANOG	0.793009	0.820704	0.802745	0.806598	0.826424	0.73583
FAM9C	0.792969	0.886815	0.778625	0.741307	0.931127	0.818395
OR2A14	0.79291	0.837579	0.839676	0.838833	0.837118	0.764506
CCDC185	0.792742	0.802862	0.809584	0.690506	0.880425	0.816203
DNMT3L	0.792666	0.769194	0.867032	0.762722	0.860938	0.887574
OR56A3	0.792644	0.814825	0.81576	0.73115	0.833255	0.693921
XAGE2	0.792636	0.809383	0.802476	0.706771	0.797105	0.705843
OR2T8	0.79261	0.821383	0.78163	0.690983	0.827636	0.71548
TRIM64B	0.792594	0.807332	0.829104	0.644151	0.805466	0.696489
SPDYE4	0.792541	0.814227	0.797408	0.811921	0.908164	0.93538
TMEM8C	0.792536	0.809036	0.842427	0.758372	0.881147	0.857818
LCE6A	0.792508	0.80368	0.746674	0.614891	0.792646	0.676782
GUCA1A	0.792465	0.828766	0.703126	0.816901	0.892858	0.78835
PRMT8	0.792448	0.808472	0.801664	0.759023	0.885932	0.920398
MROH8	0.792351	0.834523	0.779642	0.83815	0.826508	0.777917
TMEM212	0.792348	0.812742	0.833971	0.79534	0.799587	0.691096
CTRB2	0.792277	0.722982	0.685908	0.726304	0.791369	0.740839
NLRP13	0.792271	0.804489	0.817222	0.67537	0.793988	0.63563
MS4A10	0.792129	0.715235	0.676277	0.75346	0.666566	0.527561
ZSWIM2	0.7921	0.843911	0.793482	0.651119	0.893822	0.786314
ZIC1	0.791983	0.801328	0.83114	0.75445	0.877605	0.957202
IFNA13	0.791872	0.810892	0.822154	0.653525	0.831967	0.746514
ALPP	0.791871	0.860769	0.828425	0.81768	0.931774	0.846023
KCNJ4	0.791852	0.708872	0.820414	0.801798	0.784689	0.848144
PRM3	0.791768	0.808598	0.844493	0.808863	0.827942	0.743403
OR2M3	0.791629	0.849616	0.800185	0.631776	0.847996	0.711273
ALLC	0.791622	0.808141	0.824395	0.842611	0.790295	0.695102
IVL	0.791543	0.786611	0.754062	0.707988	0.84055	0.800424
PRAMEF12	0.791528	0.813247	0.689223	0.70751	0.79719	0.574703
NXPH1	0.79152	0.726239	0.786185	0.754673	0.749005	0.665582
KLF17	0.791483	0.826758	0.801067	0.686961	0.870518	0.834219
OCM	0.791277	0.895028	0.749588	0.757578	0.907249	0.79192
SORCS3	0.791223	0.878086	0.743335	0.787258	0.926961	0.851374
KRT3	0.791144	0.857417	0.822374	0.752868	0.923985	0.810463
KRT26	0.791144	0.838625	0.821136	0.717495	0.865606	0.714693
KRTAP19-7	0.791059	0.815099	0.802515	0.703103	0.83507	0.709859
ALPPL2	0.790999	0.830461	0.814709	0.809714	0.86219	0.765715
OR1A1	0.790991	0.828763	0.774493	0.644318	0.865746	0.714246
DCAF8L1	0.790964	0.821427	0.805925	0.724939	0.849783	0.692747
OR2T1	0.79086	0.8199	0.81111	0.692838	0.832221	0.651072
POU4F2	0.790826	0.833926	0.790514	0.706943	0.815852	0.663046
LGALS7B	0.790737	0.782767	0.759735	0.644522	0.831871	0.810076
C22orf31	0.790733	0.813497	0.862393	0.821397	0.868531	0.872983
KLK7	0.790675	0.740331	0.76609	0.736872	0.807469	0.82678
OR13C9	0.790674	0.82608	0.823269	0.777771	0.80122	0.698036
MAG	0.79066	0.811861	0.77896	0.755445	0.896493	0.857917
NANOS2	0.790658	0.852987	0.846794	0.704915	0.922993	0.86222
ALDH1A2	0.790599	0.804839	0.746576	0.783586	0.839975	0.891864
UBL4B	0.790565	0.804871	0.704349	0.828372	0.858564	0.839886
CRCT1	0.790497	0.777514	0.788455	0.663371	0.804533	0.782035
DBX1	0.790481	0.850879	0.790213	0.831209	0.91794	0.866897
AGTR2	0.7904	0.861523	0.758405	0.660012	0.84785	0.727146
MOG	0.790398	0.868311	0.820709	0.772203	0.917026	0.774869
WFDC13	0.790312	0.793752	0.777412	0.889143	0.827966	0.804657
DMBT1	0.79031	0.780258	0.822665	0.809082	0.865117	0.922927
NPS	0.790264	0.852196	0.791288	0.671098	0.860875	0.734941
CTAGE1	0.790227	0.823736	0.75844	0.638127	0.846006	0.714226
PRSS45	0.790225	0.829822	0.836277	0.803672	0.898781	0.918037
MAGEA11	0.790193	0.822581	0.808295	0.67919	0.823115	0.703388
GALNT9	0.790179	0.817341	0.775819	0.88083	0.875537	0.829447
OCSTAMP	0.79015	0.830415	0.794666	0.68014	0.885462	0.847528
OR10J3	0.790115	0.835354	0.804858	0.638258	0.863902	0.760169
SPACA3	0.7901	0.861509	0.816758	0.680179	0.920298	0.8302
IFNA4	0.789927	0.818734	0.802602	0.644371	0.825518	0.734241
TMEM72	0.78987	0.818175	0.774603	0.853725	0.903561	0.896502
NLRP4	0.789806	0.84819	0.761517	0.707242	0.927623	0.78447
LMOD2	0.789667	0.83376	0.817033	0.81179	0.821975	0.740902
GALP	0.789524	0.809928	0.844883	0.705621	0.864511	0.815
TMEM225	0.789442	0.828498	0.810105	0.760695	0.895269	0.759906
DNAJC5G	0.78939	0.83199	0.787285	0.773002	0.876164	0.809573
KCNH1	0.789375	0.781427	0.75246	0.878021	0.836755	0.742548
FAM169B	0.789251	0.786755	0.881556	0.739667	0.823039	0.80113
FOXR1	0.789215	0.794005	0.828582	0.803997	0.771213	0.685512
GPX5	0.789196	0.861944	0.764839	0.688072	0.844451	0.676712
SLC6A5	0.789137	0.821996	0.804727	0.745004	0.883443	0.78509
TMEM88B	0.789111	0.74952	0.720686	0.832001	0.826752	0.83405
GRM6	0.789097	0.7952	0.693604	0.887446	0.823327	0.740545
KRT2	0.789086	0.749716	0.655381	0.754772	0.796748	0.774828
FGF4	0.789047	0.863425	0.831514	0.686023	0.868939	0.743429
IGLL1	0.78903	0.853364	0.802762	0.75518	0.885627	0.782368
TRIML2	0.788835	0.864233	0.780405	0.670195	0.877508	0.741794
TAS2R9	0.788763	0.859938	0.816845	0.850049	0.870679	0.84952
RP11-546B8.6	0.788758	0.762824	0.752136	0.617601	0.749022	0.688221
SLC22A11	0.788756	0.809611	0.817393	0.781516	0.880375	0.876698
SLC9C2	0.788705	0.878847	0.766444	0.716088	0.914435	0.82594
CRYGA	0.788692	0.802317	0.790112	0.686916	0.800388	0.622356
SLC26A9	0.788691	0.779752	0.782092	0.814354	0.882173	0.892234
RBM20	0.788672	0.701469	0.671296	0.742409	0.757493	0.813957
SCN10A	0.788656	0.836208	0.807381	0.658391	0.908464	0.792908
OR1N2	0.78865	0.802944	0.719688	0.934192	0.828025	0.757221
KRTAP13-2	0.788633	0.745224	0.603209	0.691777	0.752109	0.613349
SFTPA1	0.788605	0.822849	0.761481	0.790427	0.779807	0.671222
TNNT2	0.788598	0.831222	0.802572	0.835421	0.888535	0.820483
SPATA3	0.788593	0.874614	0.811053	0.679418	0.912796	0.792272
SLC4A9	0.788593	0.805944	0.829275	0.885901	0.845251	0.783549
HSPB3	0.788568	0.830148	0.721978	0.701574	0.872129	0.835581
PADI3	0.788554	0.754877	0.808983	0.737354	0.811233	0.854847
INSL4	0.78854	0.860537	0.826513	0.714061	0.865507	0.717436
ISL2	0.788538	0.749074	0.752741	0.832493	0.848066	0.861415
SERPINB3	0.788512	0.815992	0.792922	0.733352	0.862065	0.801824
KCNB1	0.788466	0.691694	0.737622	0.830499	0.708515	0.727975
PRAMEF33	0.78845	0.812304	0.804175	0.65967	0.82093	0.756123
KRT34	0.78844	0.826228	0.84404	0.725559	0.876841	0.85653
TISP43	0.788403	0.802878	0.746219	0.649186	0.823617	0.648154
OR7A17	0.78838	0.823242	0.799176	0.67402	0.856534	0.707605
PRKAG3	0.788315	0.813761	0.846774	0.778078	0.910593	0.935783
KCNT1	0.788284	0.793138	0.776488	0.882244	0.84164	0.783933
OR10H2	0.788199	0.813992	0.808194	0.644946	0.817394	0.691008
LCE3E	0.788197	0.826537	0.804719	0.641839	0.848549	0.727216
CLEC4F	0.788185	0.8053	0.692405	0.807451	0.801977	0.733298
IL1RAPL2	0.788155	0.794791	0.79593	0.736537	0.80329	0.790738
OR2T6	0.788081	0.838309	0.763444	0.657421	0.864935	0.715266
KCNK16	0.788062	0.818292	0.801161	0.83579	0.89241	0.855662
RP11-321E2.5	0.787975	0.791522	0.77771	0.662735	0.820442	0.715046
SH2D4B	0.787895	0.802542	0.759739	0.818823	0.864317	0.842375
HOXB8	0.787885	0.809472	0.679986	0.764622	0.891324	0.874561
OR2H2	0.787863	0.822394	0.724088	0.868002	0.884197	0.753161
OR10K1	0.787772	0.829492	0.825522	0.675909	0.869338	0.738114
KRTAP19-5	0.78774	0.817185	0.738042	0.615682	0.81904	0.682711
IGFN1	0.787702	0.819644	0.686725	0.869664	0.816005	0.718962
KRTAP6-3	0.787677	0.795223	0.72587	0.668361	0.783174	0.615257
SGCZ	0.787629	0.866188	0.834145	0.756064	0.891715	0.801845
FAM26D	0.787621	0.726162	0.689651	0.770798	0.808256	0.755871
OR2B3	0.787592	0.840359	0.800994	0.698047	0.819297	0.661011
PRRT4	0.787566	0.766662	0.78169	0.724334	0.836654	0.819223
CABP1	0.787423	0.785801	0.627121	0.828059	0.819492	0.756114
BPIFC	0.78738	0.846933	0.800959	0.651511	0.851808	0.712875
OR4D11	0.787354	0.835391	0.783028	0.700532	0.837256	0.659605
LGALS16	0.787318	0.814164	0.798407	0.65049	0.811517	0.652001
CNDP1	0.78726	0.81567	0.888685	0.838246	0.851703	0.90709
SMIM2	0.787195	0.762957	0.780637	0.875968	0.774237	0.754379
DEFB112	0.787165	0.821428	0.778433	0.624943	0.827325	0.683346
ADAM29	0.787125	0.884718	0.715402	0.705687	0.936796	0.792852
LY6L	0.786995	0.794149	0.799645	0.686056	0.804306	0.693266
OR2T4	0.786965	0.861961	0.828098	0.688688	0.88879	0.736476
RP11-249L12.1	0.786942	0.80052	0.754575	0.635891	0.807936	0.695481
FBXO47	0.786863	0.88097	0.750599	0.712631	0.889705	0.809486
PRKACG	0.786839	0.825607	0.802364	0.786022	0.910055	0.833215
OR5H1	0.786815	0.860015	0.803071	0.718259	0.860431	0.734725
MYO15A	0.786812	0.795508	0.784287	0.915127	0.838869	0.798526
OR1L8	0.786727	0.809014	0.669815	0.89451	0.793415	0.702246
HTN3	0.786708	0.843966	0.837814	0.626314	0.835534	0.763066
GPR42	0.786695	0.782206	0.735825	0.639852	0.751552	0.63006
OR5D14	0.786616	0.813592	0.790359	0.624642	0.821289	0.674831
EPS8L3	0.786569	0.807801	0.812251	0.852078	0.882999	0.891305
SLC39A2	0.786369	0.801361	0.77321	0.783667	0.894953	0.917541
TBC1D3F	0.786274	0.813466	0.716676	0.616098	0.769298	0.665586
NPVF	0.786265	0.821274	0.781982	0.634507	0.818619	0.686606
OR2AT4	0.786262	0.823972	0.814228	0.835801	0.832832	0.710246
KRT33A	0.786224	0.802104	0.840632	0.711565	0.839602	0.776648
PRB4	0.786218	0.828672	0.765736	0.839617	0.869554	0.781103
SEL1L2	0.786215	0.858836	0.767432	0.671651	0.888501	0.749952
C1QTNF8	0.786181	0.797683	0.741161	0.809963	0.836402	0.769184
CLPS	0.786139	0.754872	0.802356	0.677235	0.78124	0.740922
OR11G2	0.786134	0.834344	0.793298	0.64987	0.805285	0.659776
MMP27	0.786111	0.875713	0.786063	0.69385	0.888316	0.759886
KANK4	0.786058	0.779397	0.730098	0.878398	0.817812	0.891547
FOXI1	0.78602	0.846806	0.818773	0.755349	0.93035	0.842979
HBE1	0.785925	0.821634	0.757469	0.804995	0.856214	0.743728
DRD3	0.785917	0.848991	0.794997	0.695272	0.930371	0.807957
TP53AIP1	0.785866	0.759806	0.736121	0.851918	0.72606	0.624941
DUSP21	0.785864	0.820324	0.779251	0.766894	0.883394	0.787744
SCN5A	0.785854	0.762176	0.703626	0.833761	0.841795	0.828557
C9orf92	0.78581	0.765655	0.781289	0.823641	0.809031	0.762314
SLC39A12	0.785807	0.840565	0.755139	0.76384	0.905887	0.88761
PRR23A	0.78575	0.784212	0.839746	0.697851	0.892099	0.812795
LCE1B	0.785716	0.834644	0.821282	0.638106	0.865853	0.798917
SLC2A14	0.785665	0.848409	0.834103	0.727849	0.921501	0.860582
KRTAP5-8	0.785665	0.790838	0.751179	0.868856	0.758553	0.645555
LPO	0.785661	0.791279	0.834759	0.80314	0.858465	0.835315
TAS2R16	0.785655	0.806168	0.801105	0.681358	0.84667	0.693388
CALHM3	0.785475	0.840525	0.780891	0.740677	0.935897	0.909161
KRTAP5-4	0.785471	0.764311	0.785159	0.70508	0.806739	0.730121
MATN4	0.785469	0.821491	0.767551	0.856373	0.898332	0.831253
OVCH2	0.785444	0.851584	0.718371	0.830605	0.858054	0.729802
TEKT3	0.785432	0.84385	0.652015	0.798273	0.889095	0.838963
OR4C12	0.785406	0.830371	0.792472	0.637781	0.840587	0.713506
AKNAD1	0.785369	0.838638	0.767749	0.788839	0.89635	0.919433
CPSF4L	0.785359	0.796825	0.775597	0.889605	0.830598	0.79291
NR2E3	0.785355	0.768632	0.694751	0.895812	0.765642	0.699116
PRR9	0.785333	0.84869	0.782891	0.698098	0.867479	0.752229
LIX1	0.785311	0.827414	0.7096	0.808654	0.877375	0.827381
RESP18	0.785284	0.80993	0.823037	0.656914	0.83753	0.724991
SPINT4	0.785249	0.846714	0.781937	0.759391	0.865201	0.795484
GRM1	0.785247	0.764056	0.800354	0.745084	0.85084	0.872535
GRIA1	0.785142	0.829872	0.72759	0.806577	0.892139	0.849185
IQCF1	0.785132	0.858847	0.836217	0.798773	0.859412	0.725842
OR10A7	0.785128	0.807018	0.778329	0.659874	0.844801	0.67917
BTBD17	0.785101	0.78659	0.792872	0.849315	0.862577	0.867193
RFPL3S	0.785067	0.876325	0.777184	0.838141	0.846853	0.74331
IFNA5	0.785049	0.832985	0.818177	0.753654	0.846934	0.806251
KY	0.784989	0.805238	0.787935	0.844299	0.887212	0.866646
IL1RL2	0.784973	0.778588	0.701647	0.786449	0.832529	0.910837
PITX2	0.784907	0.773212	0.75997	0.697743	0.835044	0.868969
C20orf173	0.78489	0.800948	0.780557	0.878369	0.829773	0.770129
UTF1	0.784707	0.779362	0.695973	0.742021	0.889457	0.852335
OR2L3	0.784584	0.856242	0.769031	0.701335	0.833523	0.691876
TFAP2D	0.784441	0.833441	0.816939	0.718825	0.89096	0.760412
SPATA31D1	0.784426	0.831372	0.761368	0.596703	0.850122	0.682875
SLITRK1	0.784418	0.782086	0.765979	0.707042	0.801845	0.669342
OR2T2	0.784387	0.825941	0.752952	0.683368	0.888876	0.763012
PAGE3	0.78436	0.823012	0.824777	0.691068	0.861462	0.711625
OR5D16	0.784333	0.845238	0.818682	0.662776	0.859192	0.710868
SAMD7	0.784299	0.843983	0.790693	0.724813	0.894789	0.758314
ASIC4	0.784275	0.774053	0.763441	0.862069	0.791078	0.670626
CDCP2	0.784205	0.802001	0.769101	0.871631	0.86674	0.796603
OR1N1	0.784122	0.80127	0.768778	0.893259	0.832018	0.791372
UNC45B	0.784107	0.770943	0.732103	0.683684	0.888245	0.879595
KLK6	0.784044	0.757232	0.735229	0.796721	0.813502	0.780105
ANKRD35	0.783984	0.805701	0.694541	0.797976	0.88705	0.909536
GPR32	0.783946	0.77179	0.786024	0.791372	0.819573	0.712328
TSGA10IP	0.783923	0.760252	0.777268	0.850238	0.837479	0.766577
TG	0.783871	0.762914	0.702438	0.843849	0.828347	0.807245
OR2T12	0.783841	0.823944	0.790942	0.688671	0.795311	0.662333
HAPLN4	0.783833	0.760418	0.808602	0.869625	0.844413	0.914675
PAPOLB	0.783774	0.824898	0.773178	0.839737	0.855668	0.820145
KBTBD12	0.783726	0.83421	0.858847	0.811236	0.861272	0.868332
OPN1LW	0.783707	0.795572	0.757501	0.631949	0.807762	0.724527
CPHXL	0.78368	0.807055	0.679159	0.754527	0.716284	0.561864
AMBN	0.783633	0.858177	0.792935	0.720812	0.944506	0.853219
C1orf94	0.783628	0.824301	0.815338	0.744778	0.879021	0.779063
KRTAP19-8	0.783579	0.820731	0.784472	0.759724	0.842924	0.745365
OR2M2	0.783566	0.806571	0.797603	0.605448	0.814707	0.708691
CRYGB	0.783537	0.845662	0.802145	0.664018	0.846259	0.731057
SCGB1D4	0.783525	0.816269	0.793423	0.688521	0.779141	0.599768
CDX2	0.783499	0.814946	0.828602	0.75498	0.868544	0.869913
OR10G3	0.78349	0.798823	0.782925	0.648459	0.827862	0.678131
IFNA21	0.78346	0.808337	0.787616	0.747735	0.844088	0.753988
ZNF705A	0.783385	0.780781	0.733314	0.660334	0.767203	0.663192
TNR	0.783379	0.774036	0.632573	0.782501	0.852064	0.834745
OFCC1	0.78333	0.863688	0.819622	0.675907	0.862486	0.75476
ADAMTS19	0.783262	0.845495	0.79351	0.75362	0.903907	0.892184
CDRT15L2	0.783186	0.835221	0.800403	0.641775	0.851139	0.743266
KRTAP21-3	0.783122	0.802665	0.720332	0.612847	0.760036	0.614638
DYDC1	0.783096	0.746231	0.779599	0.754434	0.761588	0.700012
OR10S1	0.782931	0.79623	0.850275	0.762059	0.850152	0.775407
PRAMEF15	0.782918	0.81176	0.792821	0.623744	0.814766	0.703417
CCDC158	0.782888	0.803518	0.770197	0.847596	0.808208	0.821653
CRH	0.782876	0.817077	0.857639	0.681924	0.88126	0.853418
LHFPL4	0.782841	0.762299	0.737688	0.919468	0.738839	0.70113
NT5C1A	0.78277	0.755775	0.70951	0.792531	0.82989	0.818913
DMRTC2	0.782617	0.668845	0.653047	0.70944	0.649541	0.568721
NEU2	0.7826	0.835084	0.788167	0.653357	0.880599	0.779082
SSU72P4	0.782535	0.779679	0.748265	0.668621	0.746049	0.623166
ANHX	0.78248	0.854192	0.858382	0.692054	0.883033	0.78913
MLN	0.782463	0.716295	0.747763	0.730977	0.756541	0.689288
OR10H4	0.782429	0.800638	0.780948	0.633857	0.858749	0.689889
ZNF648	0.782197	0.717714	0.801071	0.865951	0.782664	0.820851
ZPBP	0.782165	0.79901	0.79695	0.732532	0.814032	0.730955
EXD1	0.782159	0.836596	0.860732	0.686326	0.868758	0.806639
OR6C76	0.782063	0.834969	0.793059	0.627163	0.837819	0.689216
NPSR1	0.782012	0.82504	0.839806	0.703921	0.852122	0.742257
BPIFB6	0.781984	0.778595	0.746941	0.669172	0.764791	0.609303
CPEB1	0.781968	0.787035	0.644115	0.808254	0.860086	0.825596
MSLN	0.781881	0.807169	0.773389	0.812138	0.889204	0.856728
OR4F15	0.781844	0.846324	0.7998	0.68344	0.863374	0.730113
LLNLF-187D8.1	0.781626	0.786981	0.737863	0.689264	0.783398	0.728913
DNAH3	0.78162	0.777424	0.724427	0.844838	0.769745	0.72889
FKBP6	0.781596	0.846231	0.802505	0.668584	0.851455	0.737296
WFIKKN2	0.781551	0.829766	0.77939	0.748826	0.889957	0.87616
TSPY2	0.781516	0.782353	0.775765	0.65028	0.783702	0.641125
SYNPR	0.781509	0.784301	0.740374	0.836154	0.772051	0.618691
AVP	0.781482	0.788064	0.874159	0.708633	0.837395	0.767081
TEPP	0.781445	0.837206	0.777845	0.803712	0.9277	0.871846
C9orf47	0.781419	0.770203	0.693309	0.732147	0.849195	0.858523
C16orf90	0.781416	0.807387	0.757829	0.853357	0.799864	0.648615
BHLHE23	0.78139	0.862818	0.792054	0.644225	0.875828	0.775593
TAAR9	0.781369	0.824517	0.779906	0.65545	0.841787	0.701055
EIF4E1B	0.781339	0.811013	0.834212	0.74644	0.858498	0.756495
LUZP4	0.781322	0.820637	0.748902	0.606971	0.831577	0.708191
TTLL8	0.78131	0.797004	0.76204	0.750088	0.903298	0.787657
CCDC172	0.781251	0.835633	0.809844	0.632193	0.85023	0.70394
SLC7A4	0.781208	0.731741	0.647585	0.849	0.761762	0.762897
KRTAP9-2	0.781184	0.776384	0.77145	0.624556	0.779845	0.672143
CASP14	0.781132	0.777276	0.836055	0.674635	0.813939	0.791719
KIRREL2	0.781131	0.78845	0.763423	0.758573	0.892307	0.910683
ACSBG1	0.781122	0.770801	0.7373	0.776338	0.814932	0.811493
PHOX2B	0.781005	0.849965	0.78085	0.635866	0.857082	0.735746
PRSS42	0.780892	0.799883	0.815543	0.874677	0.861595	0.860668
SYT10	0.780848	0.802088	0.855143	0.711432	0.850246	0.858225
OR10V1	0.78081	0.89311	0.784582	0.787167	0.944815	0.842279
DACH2	0.7808	0.822925	0.802765	0.695707	0.880404	0.891449
CCDC42	0.780778	0.788797	0.716914	0.782872	0.892627	0.901562
OR2AJ1	0.78074	0.852761	0.774165	0.700645	0.817717	0.665459
UBE2U	0.780688	0.843469	0.719686	0.69679	0.870563	0.774641
MTRNR2L13	0.780583	0.790076	0.77749	0.655523	0.768791	0.643899
OR2AG2	0.780531	0.831038	0.754341	0.767514	0.922975	0.895351
PRSS56	0.780465	0.837322	0.830352	0.743864	0.878606	0.768249
PDILT	0.780378	0.774223	0.646655	0.700715	0.726162	0.514589
OR2AP1	0.780323	0.838888	0.816208	0.658684	0.862774	0.721088
TMEM257	0.780251	0.796699	0.750923	0.627013	0.778476	0.63345
AKAP4	0.780231	0.82923	0.79477	0.671479	0.848883	0.733241
ERICH4	0.780199	0.839235	0.693111	0.815681	0.862878	0.725776
IFNE	0.780194	0.83869	0.81255	0.728137	0.902299	0.882498
TRIML1	0.780188	0.832271	0.78353	0.637111	0.846531	0.703075
KIR2DL3	0.78017	0.832819	0.73161	0.686954	0.901118	0.806124
PRAMEF10	0.780158	0.782591	0.755045	0.630123	0.772733	0.679042
C10orf67	0.780144	0.77755	0.777569	0.70042	0.868449	0.915157
2024-09-12	0.780105	0.777031	0.799022	0.782684	0.745267	0.702446
CSN2	0.780087	0.820862	0.846083	0.646846	0.827676	0.735189
GK2	0.780065	0.834258	0.783674	0.675453	0.82717	0.648275
SYT8	0.780024	0.811738	0.797672	0.768809	0.905204	0.950606
LACTBL1	0.780002	0.837644	0.839487	0.716416	0.870922	0.759104
SDR42E2	0.779972	0.767448	0.680641	0.919665	0.767359	0.659906
TACR3	0.779926	0.824467	0.834442	0.715835	0.873644	0.809313
CST4	0.779844	0.69241	0.666676	0.666496	0.726295	0.642814
CABP5	0.779757	0.836039	0.792807	0.717335	0.910687	0.775117
OR10J5	0.779704	0.784316	0.828327	0.698584	0.789681	0.738818
GH2	0.779694	0.780497	0.772187	0.616444	0.823972	0.694923
TLX3	0.779662	0.82197	0.817861	0.69493	0.861629	0.781992
TMIE	0.779661	0.800302	0.75913	0.799752	0.903188	0.941598
HDGFL1	0.779649	0.835594	0.798414	0.775078	0.879127	0.785872
C7orf77	0.779613	0.851964	0.813914	0.670021	0.870694	0.777951
SMPX	0.779568	0.763326	0.741384	0.63568	0.788862	0.815776
CTCFL	0.779535	0.841257	0.841653	0.71866	0.91583	0.863375
CLEC2L	0.779434	0.778556	0.685677	0.755153	0.837564	0.714434
DMRT2	0.779385	0.821466	0.708329	0.707786	0.852296	0.835667
OR8H2	0.779334	0.83645	0.77439	0.619099	0.874704	0.696412
LCE1F	0.779316	0.818206	0.767476	0.610849	0.828714	0.710117
TNN	0.779251	0.764245	0.747162	0.728671	0.835843	0.924867
C10orf120	0.779121	0.819498	0.797511	0.643263	0.841555	0.736803
CYLC2	0.77909	0.826947	0.81974	0.691144	0.856033	0.677087
SUN3	0.779011	0.88149	0.780769	0.689765	0.92016	0.833532
C3orf22	0.77899	0.829963	0.824021	0.765388	0.868273	0.771196
SLC34A1	0.778969	0.765622	0.836028	0.76046	0.852667	0.92716
CTF1	0.77896	0.796911	0.649647	0.833452	0.812355	0.816474
GAGE2E	0.77895	0.788662	0.748242	0.605352	0.759324	0.606769
NRAP	0.778939	0.780622	0.862938	0.735377	0.828357	0.889686
OR1L1	0.778888	0.816634	0.682173	0.911194	0.800306	0.645732
TMPRSS4-AS1	0.778868	0.811581	0.772444	0.763977	0.828044	0.731099
OR6C4	0.778792	0.845083	0.802253	0.660119	0.864816	0.704086
CCDC13	0.778782	0.84293	0.829112	0.858202	0.873018	0.843473
TRIM72	0.778657	0.794219	0.847657	0.774078	0.864632	0.850649
SSX5	0.778621	0.813672	0.821841	0.607314	0.814436	0.711169
KRT79	0.778594	0.820805	0.79305	0.661722	0.925845	0.865408
OR7A10	0.778594	0.82191	0.780818	0.674307	0.853911	0.682327
MYOM3	0.778586	0.780764	0.697212	0.784146	0.859161	0.904075
OR10H3	0.778572	0.806526	0.790306	0.666878	0.830136	0.681041
NLRP5	0.778568	0.802618	0.82344	0.687504	0.857267	0.718487
ATXN3L	0.778548	0.856435	0.835853	0.698834	0.909835	0.828709
KCNA4	0.778529	0.82696	0.817581	0.706342	0.817673	0.748357
VAX1	0.778503	0.782805	0.731315	0.608371	0.750463	0.622954
PPIAL4A	0.778488	0.773831	0.768591	0.641677	0.781297	0.687301
PAX4	0.778404	0.808875	0.841914	0.772313	0.843251	0.734718
NECAB2	0.7784	0.748881	0.829928	0.830374	0.85675	0.873055
SPANXB1	0.7783	0.782754	0.755747	0.681288	0.735393	0.600232
ARL5C	0.778247	0.842332	0.721606	0.762085	0.90629	0.880201
ADGRD2	0.778247	0.815932	0.827704	0.773651	0.885979	0.816265
RNF112	0.778146	0.785264	0.686664	0.889915	0.864264	0.798216
GDF5OS	0.778131	0.789068	0.794194	0.705182	0.847347	0.781192
DEFB119	0.778078	0.833872	0.770491	0.610766	0.868102	0.745313
IL36A	0.778039	0.833444	0.778661	0.657982	0.867575	0.79346
NEUROD4	0.778033	0.726543	0.763546	0.689663	0.763511	0.715346
SAGE1	0.77799	0.835227	0.750973	0.67244	0.894295	0.776398
ODF1	0.777909	0.839477	0.82622	0.702855	0.884827	0.775446
CYP11B2	0.777898	0.827591	0.809876	0.624486	0.865297	0.702653
ZP4	0.777888	0.83041	0.784187	0.635217	0.856729	0.719498
MAGEA8	0.777868	0.850601	0.7965	0.791112	0.849389	0.718886
DLK1	0.777853	0.781034	0.838977	0.734427	0.848747	0.839697
UCMA	0.77784	0.775804	0.777668	0.714322	0.84209	0.712094
CXorf66	0.777745	0.80862	0.868518	0.712447	0.811194	0.766143
CRYBA4	0.777717	0.796	0.732071	0.662126	0.878727	0.851651
LINC00694	0.7776	0.816587	0.746724	0.677508	0.839046	0.71453
CHAT	0.777573	0.806893	0.773337	0.755682	0.870659	0.775345
KRT73	0.777543	0.821324	0.736884	0.753819	0.903286	0.842831
CYP4Z1	0.777474	0.776712	0.765762	0.771984	0.778623	0.834053
CELA3A	0.777454	0.823618	0.820834	0.746061	0.849942	0.718666
SRD5A2	0.77736	0.720673	0.834446	0.770296	0.6849	0.733955
SBK2	0.777238	0.751298	0.726633	0.802744	0.835583	0.817055
CEACAM16	0.777183	0.81198	0.803272	0.796609	0.856877	0.851579
RP11-736N17.11	0.777165	0.776542	0.744579	0.661416	0.744342	0.675367
ABCA4	0.777121	0.717555	0.734648	0.81104	0.779863	0.849879
CAPN14	0.777105	0.845624	0.73496	0.773183	0.885921	0.79524
OR1J2	0.777075	0.767049	0.744732	0.863109	0.773929	0.732954
OR8H3	0.777058	0.823973	0.792438	0.653476	0.823939	0.641095
KLK5	0.776997	0.81726	0.802141	0.74172	0.883822	0.864482
CACNG3	0.77693	0.833663	0.708899	0.667722	0.905319	0.745564
VSX1	0.776911	0.832162	0.814885	0.797959	0.874863	0.749803
TINAG	0.776907	0.843477	0.764347	0.668536	0.849881	0.709522
CDH8	0.776899	0.827736	0.656262	0.716846	0.825605	0.71148
IL4	0.776884	0.835877	0.783193	0.814083	0.86242	0.753457
OR11L1	0.776862	0.736604	0.691363	0.794405	0.731724	0.583451
SERPINA9	0.776779	0.812706	0.710156	0.714234	0.876908	0.869197
LHFPL3	0.776778	0.704289	0.689006	0.732439	0.723449	0.628967
TCP10	0.776668	0.825589	0.810475	0.663731	0.854071	0.735351
UROC1	0.776652	0.755898	0.882941	0.846115	0.818591	0.886679
ALK	0.776574	0.808748	0.798968	0.812359	0.920283	0.938539
SCRT2	0.776554	0.833007	0.795422	0.767247	0.903742	0.807333
SYT6	0.776551	0.768706	0.70428	0.805686	0.841819	0.77987
TMEM196	0.776531	0.868217	0.780268	0.727233	0.906982	0.864507
SOHLH1	0.77647	0.753632	0.792739	0.638387	0.797378	0.737219
DEFB115	0.776462	0.826629	0.775801	0.621719	0.857695	0.704064
PPP1R2P3	0.776458	0.780396	0.674899	0.70842	0.757143	0.67388
FRMPD4	0.776444	0.803653	0.733092	0.724158	0.848083	0.825112
AC114783.1	0.776375	0.787477	0.791717	0.620246	0.762199	0.661673
DEFB116	0.776374	0.806762	0.78716	0.636182	0.801142	0.643595
CYP27C1	0.776364	0.806932	0.712031	0.803797	0.884019	0.904455
TRHR	0.776356	0.868907	0.813316	0.77187	0.90041	0.816277
OR6C74	0.776306	0.828932	0.783871	0.609604	0.835628	0.678576
KRTAP9-7	0.77621	0.792462	0.773814	0.639905	0.774241	0.662602
MYO1H	0.776199	0.794875	0.773856	0.763255	0.858837	0.844919
FGF14	0.776079	0.813661	0.706995	0.866241	0.851306	0.854747
ACSM6	0.776059	0.806684	0.779271	0.874932	0.857425	0.889564
C3orf20	0.776038	0.838204	0.76562	0.836585	0.885237	0.787269
MROH7	0.776009	0.788322	0.757045	0.84732	0.865577	0.911247
OR6C1	0.775998	0.835311	0.811485	0.640254	0.851515	0.706561
CPLX4	0.775931	0.861899	0.771977	0.667839	0.890093	0.7778
LRRC74A	0.775926	0.786083	0.710277	0.869795	0.857676	0.861251
LOR	0.77591	0.823001	0.707796	0.742245	0.915846	0.836442
ARHGAP40	0.775879	0.804297	0.82618	0.723403	0.861658	0.805563
SFTA2	0.775784	0.770237	0.811733	0.705282	0.841228	0.849697
SVOPL	0.775761	0.838495	0.814162	0.750908	0.890249	0.86299
ARHGAP36	0.775711	0.737179	0.68601	0.696661	0.669383	0.490252
KDM4E	0.775699	0.834685	0.649377	0.830948	0.849108	0.772564
RLBP1	0.77569	0.801137	0.755586	0.90371	0.818696	0.763752
HAS1	0.775681	0.801523	0.668275	0.815296	0.865215	0.777589
OR10T2	0.775564	0.81726	0.792022	0.653176	0.819814	0.654857
ODF3L1	0.775542	0.729025	0.767089	0.831763	0.807726	0.892057
CABS1	0.775507	0.817047	0.7974	0.658285	0.818664	0.7214
C11orf91	0.775503	0.724244	0.748098	0.839538	0.797965	0.857812
PRAMEF6	0.775489	0.783086	0.776392	0.668697	0.772777	0.693441
DNAI2	0.775467	0.754624	0.754819	0.857915	0.866256	0.88941
KRTAP6-2	0.775396	0.821466	0.700872	0.646565	0.80896	0.662163
SLC13A1	0.775387	0.796918	0.72339	0.608643	0.84563	0.658063
OR52K2	0.775355	0.829594	0.772459	0.835385	0.921121	0.828767
OR5B21	0.775311	0.777946	0.697433	0.825608	0.840894	0.762357
HS3ST5	0.775266	0.80471	0.813617	0.759567	0.817922	0.840702
C14orf180	0.775263	0.786485	0.777137	0.788764	0.862918	0.919413
HELT	0.775219	0.717971	0.781652	0.657404	0.747586	0.734627
GDPD4	0.775167	0.832263	0.808643	0.836779	0.840925	0.816102
OR2M5	0.775155	0.812235	0.800212	0.62041	0.783934	0.638939
OR4C13	0.775154	0.775387	0.767692	0.629136	0.759737	0.656796
GOLGA6C	0.775117	0.798337	0.749822	0.616903	0.840502	0.763504
AADACL2	0.77505	0.846237	0.758054	0.742762	0.859249	0.850364
TRIM67	0.775049	0.811781	0.783396	0.803718	0.868286	0.868237
LCNL1	0.775045	0.818617	0.721931	0.852721	0.89421	0.853235
PRKCG	0.775001	0.806969	0.754029	0.761064	0.926525	0.9005
OR6S1	0.775	0.838244	0.746814	0.677801	0.912114	0.790348
CAPN8	0.774814	0.757657	0.755507	0.838456	0.795718	0.808111
ASB15	0.774799	0.837246	0.852462	0.724659	0.821815	0.734823
GOLGA8Q	0.774786	0.823485	0.785066	0.809372	0.801585	0.749143
HCN4	0.774783	0.701757	0.720816	0.845278	0.750209	0.744468
IFNW1	0.77476	0.828829	0.804382	0.831845	0.803017	0.718891
KLHL34	0.774754	0.806181	0.759257	0.756234	0.874062	0.898128
ELOA2	0.774662	0.770271	0.819783	0.828542	0.813866	0.79735
NR5A1	0.774659	0.820447	0.850925	0.740098	0.912777	0.844759
SNTG2	0.7746	0.828587	0.696848	0.772176	0.908266	0.86007
TRPC7	0.77458	0.76826	0.76911	0.792076	0.707862	0.603041
OR1L6	0.774577	0.846227	0.680181	0.865309	0.779202	0.634759
OR14C36	0.774539	0.820198	0.764871	0.643454	0.827997	0.657555
KRTAP4-11	0.774482	0.834744	0.825301	0.664879	0.892072	0.797836
CT55	0.774389	0.799203	0.797239	0.769887	0.78012	0.686636
IFNL1	0.774376	0.794911	0.709894	0.839033	0.903612	0.795256
OR10G7	0.774334	0.830346	0.806604	0.643868	0.869846	0.749589
MYOG	0.774324	0.774326	0.838616	0.783526	0.822665	0.800673
MOV10L1	0.774318	0.79619	0.736344	0.815923	0.842502	0.746002
PYDC2	0.77428	0.871195	0.780811	0.641526	0.886659	0.775756
DGKI	0.774275	0.783205	0.689854	0.774868	0.824975	0.840681
OR5T1	0.774251	0.806755	0.752226	0.617245	0.790567	0.624095
OR4A15	0.774098	0.823235	0.77189	0.633113	0.843491	0.67261
INSL6	0.774084	0.849717	0.794878	0.759501	0.896454	0.82175
CPNE9	0.774041	0.8308	0.770292	0.881981	0.878728	0.8339
H2BFWT	0.774019	0.797208	0.788865	0.658749	0.822176	0.731475
FOXR2	0.77399	0.804022	0.788686	0.623103	0.859992	0.736794
NXPE4	0.773979	0.806426	0.690069	0.836548	0.802264	0.742973
GRK7	0.773924	0.840997	0.851043	0.833914	0.886337	0.824049
PPIAL4G	0.773847	0.73714	0.802109	0.635772	0.727348	0.65357
TRIM61	0.773776	0.820996	0.757565	0.642483	0.815158	0.700674
OR6A2	0.773749	0.815053	0.767383	0.787926	0.916696	0.896244
TMEM202	0.773641	0.818363	0.807612	0.660109	0.828709	0.68034
FAM181A	0.773628	0.773354	0.730637	0.753334	0.887053	0.861152
CIDEA	0.773587	0.804137	0.696643	0.705712	0.837913	0.800501
IFNA17	0.77355	0.813734	0.795119	0.638403	0.823756	0.712677
2024-12-01	0.77352	0.82	0.760643	0.656356	0.831085	0.784419
MAGEB6	0.773458	0.851055	0.828727	0.639461	0.855693	0.746291
SCGB1C2	0.773453	0.838855	0.778913	0.72706	0.871033	0.798841
ADAMTSL5	0.773425	0.712293	0.713264	0.814487	0.754217	0.818525
PKD1L1	0.773425	0.795713	0.700074	0.795786	0.855151	0.812704
OR10G9	0.77342	0.799952	0.802461	0.63649	0.827287	0.730352
BMPER	0.773413	0.807282	0.796145	0.800438	0.876166	0.961803
ADGRB1	0.773384	0.763593	0.711997	0.867229	0.817133	0.729455
KCNA10	0.773321	0.802232	0.782438	0.772487	0.922865	0.911614
SYNPO2L	0.773281	0.804475	0.759007	0.858135	0.848604	0.833549
AADACL3	0.773245	0.840022	0.838959	0.638105	0.885505	0.774057
LCE1C	0.773243	0.792276	0.740856	0.671182	0.769491	0.651659
SLC7A14	0.773243	0.795057	0.7655	0.889421	0.896119	0.862686
OR4C3	0.773231	0.838932	0.813667	0.641009	0.848562	0.6933
CSH1	0.773213	0.804646	0.793018	0.608762	0.81715	0.705626
HCRT	0.77321	0.835097	0.844356	0.726015	0.911649	0.880033
ATCAY	0.7732	0.74437	0.760544	0.805371	0.768401	0.651298
CLVS1	0.773184	0.833625	0.829337	0.794209	0.909574	0.925744
LLNLR-275H8.1	0.773167	0.803381	0.779745	0.632901	0.811402	0.723772
MYCNOS	0.77315	0.772367	0.813212	0.716745	0.787181	0.745379
LCE2B	0.773113	0.80118	0.753226	0.630913	0.829455	0.708989
GIMD1	0.773081	0.828243	0.803334	0.65978	0.829205	0.707474
CYP3A43	0.773058	0.778211	1	0.760433	0.778539	0.803275
SLC35F4	0.773055	0.836689	0.835321	0.749011	0.851464	0.800759
SEC14L3	0.773036	0.804757	0.856371	0.749649	0.895698	0.878415
GOLGA8G	0.773031	0.8041	0.803606	0.668267	0.842004	0.755494
TDRD10	0.772998	0.794138	0.693834	0.832968	0.859034	0.882094
OR6B2	0.772926	0.825946	0.727992	0.715349	0.82706	0.663181
POM121L2	0.77291	0.824493	0.845979	0.701116	0.884145	0.836264
REG3A	0.772884	0.78859	0.840057	0.682798	0.844533	0.764238
OR5B2	0.772874	0.85039	0.778608	0.683265	0.877386	0.697963
OR52B6	0.772873	0.755858	0.69328	0.90086	0.794947	0.731347
OR7C2	0.772825	0.836778	0.804883	0.638191	0.834078	0.707703
CCDC105	0.772811	0.814829	0.817663	0.622555	0.853172	0.707882
TERB2	0.772638	0.764377	0.868435	0.627134	0.806466	0.787982
SP9	0.772592	0.759446	0.809017	0.684269	0.843652	0.832704
RBMXL2	0.772591	0.795112	0.770734	0.757099	0.89901	0.863914
KRTAP3-2	0.772579	0.764822	0.791028	0.779693	0.755891	0.700165
REG3G	0.772568	0.848231	0.805914	0.618984	0.87929	0.775352
GJB4	0.772561	0.742833	0.804846	0.860154	0.802232	0.829047
WFDC11	0.772516	0.814557	0.819532	0.625575	0.849814	0.71404
OR13J1	0.772472	0.711655	0.747436	0.855017	0.664136	0.570744
RP11-49P4.7	0.772468	0.804782	0.772062	0.636051	0.763605	0.675479
KRTAP3-1	0.772457	0.739773	0.80461	0.777525	0.813949	0.846729
CSTL1	0.772423	0.775396	0.717495	0.823151	0.732335	0.64126
DDX25	0.772271	0.804775	0.844021	0.83652	0.85918	0.838349
GCK	0.772259	0.781055	0.791611	0.829523	0.885669	0.931095
NPHS1	0.772255	0.817719	0.777083	0.724961	0.920457	0.894674
IL17A	0.772221	0.832711	0.758522	0.658301	0.879315	0.794683
NMBR	0.772216	0.797297	0.764172	0.747107	0.848697	0.781546
C12orf54	0.772199	0.883559	0.798429	0.796202	0.890075	0.836336
OR1I1	0.772196	0.832549	0.787674	0.691504	0.831136	0.656832
MPP4	0.772019	0.858169	0.809325	0.7942	0.881661	0.832189
OR4C15	0.771966	0.818493	0.784036	0.641942	0.845631	0.663444
ACTBL2	0.771964	0.741388	0.737173	0.707826	0.808108	0.836934
SOX3	0.771952	0.812848	0.74432	0.624333	0.783143	0.632752
KRTAP21-2	0.771924	0.813795	0.724568	0.7046	0.819715	0.680779
RAET1E	0.771894	0.718335	0.700187	0.859194	0.666117	0.662052
SCGB1A1	0.771757	0.734476	0.65818	0.748269	0.767256	0.689517
TSSK1B	0.771735	0.779646	0.709068	0.850711	0.828343	0.797613
OR5I1	0.771692	0.832674	0.780589	0.609912	0.829683	0.658383
MTRNR2L5	0.7716	0.778039	0.774738	0.66741	0.765597	0.64509
OR4C46	0.771596	0.786329	0.749407	0.621044	0.746671	0.621959
OR52N5	0.771542	0.849561	0.817765	0.750187	0.857426	0.76002
FAM153A	0.77147	0.824456	0.811048	0.773978	0.853275	0.815652
TRH	0.771427	0.804504	0.809295	0.807457	0.890501	0.92728
OR5A2	0.771421	0.853804	0.788183	0.614999	0.875278	0.733442
NEUROG1	0.771389	0.819902	0.821801	0.721551	0.889926	0.796924
TBC1D3B	0.771383	0.820198	0.836214	0.818818	0.813144	0.758581
ZIC3	0.771375	0.746063	0.623648	0.615391	0.765552	0.598593
LRRC10	0.771351	0.818024	0.798701	0.832665	0.861801	0.783889
LYZL6	0.771282	0.848189	0.798632	0.710936	0.926313	0.836423
PHOX2A	0.771257	0.817775	0.792378	0.778624	0.879996	0.809756
CYP24A1	0.771243	0.839523	0.773794	0.790447	0.900896	0.877697
PRSS50	0.771222	0.802787	0.824311	0.802065	0.88846	0.923982
ATP1A4	0.771206	0.840837	0.673012	0.7806	0.904276	0.83178
KRTAP4-6	0.771185	0.798944	0.797867	0.692472	0.818939	0.727876
COX6B2	0.771153	0.813442	0.839145	0.826616	0.890824	0.844983
COLGALT2	0.771133	0.783346	0.758976	0.73749	0.878265	0.916541
PGA3	0.77111	0.788582	0.758876	0.67365	0.740849	0.589478
SLC14A1	0.771083	0.837386	0.658609	0.803067	0.868739	0.782824
BECN2	0.771077	0.683477	0.746728	0.656721	0.704849	0.673956
ZIM3	0.77104	0.841981	0.798073	0.642905	0.877019	0.730369
TAAR2	0.770983	0.813739	0.765833	0.631922	0.835049	0.687562
ZNRF4	0.770849	0.811251	0.832376	0.68058	0.855065	0.719704
LRRIQ4	0.770818	0.721488	0.696469	0.787419	0.754573	0.774133
RASL10A	0.770735	0.726671	0.715972	0.796147	0.78393	0.764189
LIM2	0.770623	0.819078	0.745042	0.774819	0.909405	0.803367
TMCO5A	0.770589	0.820952	0.833674	0.609344	0.865649	0.777114
KRTAP10-11	0.770531	0.82136	0.789219	0.78419	0.868274	0.812312
HIST1H4G	0.770467	0.812911	0.799628	0.665025	0.79872	0.671754
CLLU1	0.77039	0.827373	0.79257	0.61816	0.812551	0.724424
CSN1S1	0.770351	0.841196	0.798155	0.634977	0.81355	0.662689
SLC51B	0.770322	0.777143	0.657606	0.843329	0.79047	0.77357
KRTAP2-4	0.770313	0.809872	0.764832	0.60342	0.820599	0.736954
GFRA4	0.770243	0.805454	0.808458	0.660107	0.847598	0.742697
OR4D6	0.770239	0.836634	0.786417	0.661031	0.85191	0.704944
C17orf47	0.770224	0.766511	0.743056	0.886096	0.798645	0.78431
SLC35G5	0.770189	0.811176	0.726617	0.832376	0.829511	0.822336
OR4K1	0.770023	0.827647	0.748763	0.625799	0.839434	0.651751
SPANXN2	0.769928	0.820736	0.795314	0.636301	0.839581	0.730214
MS4A12	0.769835	0.826752	0.738181	0.662797	0.830872	0.691723
NOBOX	0.769814	0.855275	0.819273	0.7087	0.86261	0.701964
SPATA31A3	0.769731	0.776366	0.760728	0.608227	0.784233	0.695804
DCHS2	0.769693	0.749455	0.702688	0.809381	0.833685	0.887705
IFNA7	0.769669	0.807781	0.786142	0.649846	0.842573	0.724189
TBC1D3G	0.769617	0.781072	0.756526	0.586478	0.758437	0.68088
GNGT1	0.769376	0.834093	0.81113	0.674241	0.83173	0.746701
MOBP	0.769373	0.755815	0.796553	0.824893	0.837715	0.770244
CYLC1	0.769277	0.838305	0.80551	0.642044	0.869342	0.711403
OR4D5	0.769198	0.790219	0.781716	0.708881	0.790085	0.658729
CDK15	0.769194	0.852062	0.667205	0.742782	0.880686	0.811501
SLC25A48	0.769172	0.68188	0.726039	0.798205	0.714444	0.755355
CACNA1E	0.76913	0.801384	0.738048	0.834031	0.89518	0.870628
OR6N1	0.769041	0.820118	0.814222	0.706019	0.919821	0.816582
RGS6	0.769026	0.814847	0.737365	0.830483	0.91259	0.855784
SLC14A2	0.769025	0.734952	0.646672	0.908625	0.694368	0.60219
C17orf64	0.768924	0.832972	0.794574	0.651284	0.872313	0.776039
PIWIL2	0.768871	0.856289	0.736773	0.818566	0.854179	0.798937
KRTAP9-9	0.768862	0.83789	0.827385	0.673767	0.875096	0.767607
FAM71E2	0.768844	0.802072	0.826663	0.768726	0.882241	0.806802
OR6K3	0.768838	0.817769	0.813004	0.689089	0.928123	0.857215
PRL	0.768763	0.845088	0.789697	0.702381	0.915595	0.863173
SPANXD	0.768719	0.809541	0.783139	0.617515	0.810204	0.671942
GKN2	0.768672	0.806763	0.788623	0.618411	0.866684	0.741217
FAM181B	0.768516	0.773251	0.64229	0.777633	0.840001	0.785652
CLEC18B	0.768463	0.770636	0.759376	0.816242	0.710189	0.587928
OR2Y1	0.768405	0.851208	0.804686	0.653497	0.880385	0.734161
LY6H	0.768286	0.777149	0.678176	0.689277	0.821101	0.772476
OR10Z1	0.768263	0.854111	0.806255	0.651911	0.884977	0.746778
SLC12A5	0.768215	0.702469	0.699338	0.851062	0.733702	0.682025
TUBB8	0.768206	0.8245	0.773623	0.742633	0.864283	0.862139
SLC5A11	0.768157	0.754443	0.734798	0.886048	0.778902	0.701015
TSPY4	0.768119	0.782086	0.773175	0.680572	0.77625	0.695117
DSPP	0.768102	0.762904	0.720792	0.797833	0.801562	0.787854
MMD2	0.767906	0.823094	0.794186	0.689849	0.882476	0.76423
USH2A	0.767894	0.841049	0.868318	0.763426	0.855323	0.830393
POM121L12	0.767878	0.819664	0.805324	0.610795	0.833347	0.696067
IGF2BP1	0.767832	0.744716	0.698394	0.6938	0.839241	0.887988
CNTNAP5	0.76767	0.824549	0.759048	0.783342	0.886582	0.77663
MRGPRX4	0.767664	0.81092	0.694526	0.658889	0.884666	0.767511
SOAT2	0.767596	0.811597	0.771483	0.819696	0.911182	0.927882
OR10A4	0.767594	0.827383	0.7262	0.787942	0.904458	0.886408
PASD1	0.767566	0.846618	0.791811	0.638506	0.869087	0.704747
MYLK3	0.767566	0.75968	0.855472	0.73383	0.852509	0.880363
HOXD11	0.767494	0.766947	0.743714	0.768674	0.851677	0.856673
PSORS1C1	0.767489	0.734831	0.676921	0.727089	0.779475	0.866098
OR5F1	0.767468	0.82567	0.767347	0.626571	0.854884	0.680549
MAGEB6P1	0.767421	0.802332	0.796734	0.651472	0.813617	0.643665
SH2D6	0.767359	0.7799	0.805326	0.820179	0.80158	0.782799
LBX1	0.767349	0.791815	0.759052	0.68199	0.822945	0.737098
KRTAP4-16	0.767344	0.830926	0.829938	0.631657	0.846086	0.745699
BANF2	0.767332	0.75123	0.80053	0.711954	0.794637	0.771125
OR6T1	0.767312	0.804358	0.80785	0.665008	0.840471	0.706692
STATH	0.767305	0.83843	0.795746	0.667209	0.830289	0.757224
SFTPD	0.767301	0.687836	0.737879	0.831974	0.703204	0.700103
OR4D10	0.767286	0.836303	0.794028	0.619391	0.889536	0.750037
TH	0.767282	0.753004	0.840933	0.732188	0.827921	0.912877
SFTPC	0.767271	0.816065	0.794661	0.819779	0.872281	0.816506
NKX2-5	0.767141	0.759789	0.800999	0.696687	0.747213	0.630451
LL0XNC01-16G2.1	0.76712	0.793095	0.783677	0.689048	0.810384	0.735632
KRTAP5-9	0.767071	0.743938	0.710498	0.907841	0.750191	0.656177
ADGRF2	0.767047	0.82083	0.790596	0.722041	0.859216	0.810808
IFNA6	0.76704	0.784995	0.809741	0.641802	0.822905	0.741894
OR2T33	0.767014	0.755445	0.760831	0.611214	0.753847	0.606945
KCTD8	0.766961	0.795448	0.71817	0.702938	0.882743	0.777736
SLC6A20	0.766926	0.783394	0.789673	0.804687	0.87385	0.898835
FABP7	0.766873	0.786482	0.766359	0.655161	0.826649	0.741192
PRAMEF14	0.76687	0.780361	0.788047	0.625653	0.762193	0.613283
KLF18	0.76685	0.777198	0.786203	0.612567	0.776147	0.674436
OR52N2	0.766848	0.780427	0.721747	0.713566	0.855871	0.717593
OR6J1	0.766821	0.763846	0.773005	0.644633	0.762866	0.634981
GRIA3	0.766769	0.80543	0.807232	0.808164	0.836975	0.909162
TMEM95	0.766646	0.796737	0.745786	0.822653	0.858821	0.811793
CES5A	0.766598	0.75065	0.848331	0.721811	0.80481	0.783356
MTRNR2L6	0.766569	0.788294	0.762312	0.68974	0.846348	0.760528
VWC2L	0.766557	0.833033	0.769683	0.908726	0.852137	0.767325
OR10A5	0.766554	0.811552	0.715002	0.806499	0.902054	0.864218
NXF3	0.766539	0.810365	0.840771	0.80779	0.87474	0.941809
GUCY2F	0.766536	0.856514	0.803298	0.706474	0.917882	0.81939
DEFB118	0.766512	0.831599	0.806787	0.611429	0.838826	0.717351
SNX31	0.766476	0.804359	0.742843	0.667209	0.797419	0.710749
MYBPC2	0.766427	0.807721	0.761362	0.750482	0.907167	0.913077
CIB3	0.766423	0.757229	0.740843	0.654549	0.834373	0.776815
PSKH2	0.766414	0.804058	0.814006	0.624047	0.841402	0.712433
ATP1B4	0.766394	0.802079	0.793441	0.602207	0.772154	0.670239
KRT32	0.766354	0.769328	0.753202	0.686313	0.796365	0.782056
IFNB1	0.766318	0.864152	0.820981	0.800889	0.889196	0.82946
NAPSA	0.766298	0.748677	0.79647	0.87928	0.826541	0.838156
GPR33	0.766174	0.801162	0.637581	0.667313	0.88332	0.793164
TRIM64C	0.766172	0.798583	0.81827	0.643074	0.802305	0.708482
C11orf86	0.766134	0.830175	0.861293	0.755528	0.867011	0.792483
SPANXN5	0.766078	0.809715	0.824491	0.60764	0.825939	0.722574
GSTA3	0.766042	0.740415	0.762742	0.626845	0.765256	0.745134
GSG1L	0.766036	0.773226	0.664828	0.728024	0.735201	0.544945
GABRR3	0.765992	0.810013	0.711465	0.596619	0.860759	0.784863
KRT16	0.765944	0.804261	0.742666	0.709538	0.879044	0.903063
RNF17	0.765918	0.843547	0.800508	0.65744	0.875711	0.781641
HEPACAM	0.765903	0.775457	0.773145	0.826247	0.830649	0.885674
KCNIP3	0.765877	0.742842	0.739291	0.833909	0.82328	0.891367
TOPAZ1	0.76575	0.831409	0.811617	0.631643	0.85195	0.715955
FER1L6	0.765652	0.820644	0.829745	0.717306	0.916547	0.900095
TRIM40	0.765575	0.831681	0.781804	0.732348	0.925874	0.824354
KCNE5	0.765466	0.800287	0.738163	0.822648	0.90626	0.911777
HCRTR2	0.765405	0.815472	0.794806	0.659008	0.909252	0.876347
FMR1NB	0.765387	0.835712	0.785899	0.629376	0.803504	0.661677
SPINK13	0.765317	0.869493	0.794122	0.819395	0.780685	0.674068
CCDC89	0.765294	0.738636	0.716651	0.844818	0.82059	0.863889
IFNA16	0.765279	0.784701	0.796104	0.645467	0.821919	0.717332
OR6N2	0.765273	0.851458	0.838938	0.713431	0.912478	0.808223
FNDC7	0.765219	0.798403	0.817956	0.844145	0.858388	0.797227
FFAR3	0.765205	0.824208	0.726278	0.663578	0.814829	0.696341
BTNL2	0.764938	0.761901	0.642589	0.805182	0.813217	0.720622
TUSC5	0.764896	0.787465	0.611635	0.715598	0.815884	0.704652
KRTDAP	0.764795	0.76952	0.815913	0.784454	0.814768	0.781641
AURKC	0.764772	0.778889	0.71515	0.873029	0.837749	0.811365
OCM2	0.764723	0.821538	0.798167	0.634671	0.828366	0.685187
KRT84	0.764644	0.795263	0.755379	0.648554	0.846287	0.788601
MOS	0.764613	0.824511	0.822687	0.640209	0.849439	0.748015
PAEP	0.764543	0.732277	0.730101	0.68541	0.822072	0.859866
STOML3	0.764534	0.735819	0.747621	0.685201	0.734689	0.650075
TDGF1	0.764436	0.752285	0.750051	0.765577	0.812116	0.85348
LHX1	0.764397	0.782457	0.814343	0.727107	0.857388	0.832984
OR5AC2	0.764388	0.831075	0.811962	0.615418	0.846223	0.708726
ELSPBP1	0.764386	0.814433	0.822083	0.651943	0.824926	0.726475
C11orf87	0.764351	0.819605	0.743417	0.746278	0.902727	0.900273
RNF212B	0.764308	0.781615	0.72923	0.839245	0.744147	0.684609
CYP4F12	0.764242	0.748231	0.780028	0.77178	0.804686	0.918979
SBSN	0.764228	0.712497	0.77768	0.802625	0.790037	0.799206
SCN2B	0.764217	0.791067	0.641223	0.764635	0.855474	0.856823
2024-09-14	0.764153	0.832035	0.794713	0.623673	0.869509	0.717697
KRT31	0.764136	0.831198	0.794534	0.702246	0.907508	0.89307
RPH3A	0.764087	0.825579	0.768738	0.650067	0.912681	0.801649
HMGA2	0.764076	0.798018	0.77692	0.7138	0.897785	0.936879
SLC17A6	0.764044	0.813791	0.781536	0.677981	0.84242	0.663127
ACSM4	0.764027	0.820565	0.67639	0.686522	0.779652	0.752259
GJB6	0.764025	0.78098	0.579911	0.70507	0.81549	0.677963
RP11-96L14.8	0.764004	0.787466	0.786115	0.627293	0.796808	0.69821
SPATA31A1	0.763998	0.812461	0.785185	0.621826	0.806128	0.698358
CLDN17	0.763978	0.824208	0.798219	0.663163	0.845451	0.71017
COX8C	0.763957	0.846482	0.831082	0.706131	0.810272	0.720958
GPR101	0.763789	0.738673	0.784132	0.865196	0.746194	0.702209
DNAH10	0.763737	0.798696	0.756107	0.877911	0.802194	0.67783
PEX5L	0.76365	0.82761	0.808722	0.689719	0.833885	0.725569
KRTAP10-5	0.763638	0.754841	0.754473	0.769479	0.784853	0.626821
COX6A2	0.763544	0.718196	0.823161	0.735148	0.772996	0.844287
KIR3DL3	0.763532	0.834661	0.769274	0.614416	0.885628	0.75038
OPCML	0.763325	0.79095	0.683261	0.749961	0.872788	0.879223
SSU72P3	0.763297	0.732565	0.690909	0.702314	0.687295	0.612281
RP1L1	0.763288	0.780531	0.675585	0.836193	0.872965	0.853522
OR1L3	0.763281	0.857141	0.696653	0.848897	0.795883	0.657047
PRR32	0.763262	0.82774	0.782877	0.695276	0.884942	0.787964
RAG2	0.763253	0.838294	0.817847	0.670954	0.907231	0.819741
MYO3B	0.763251	0.784871	0.757802	0.717935	0.880583	0.935075
SH3TC2	0.763197	0.750107	0.675955	0.734056	0.810019	0.834834
ADIG	0.763101	0.781359	0.78596	0.849746	0.757253	0.661636
CSH2	0.762933	0.771793	0.801625	0.659259	0.831775	0.752801
PDYN	0.762858	0.788338	0.800226	0.642968	0.79596	0.653372
KRTAP4-7	0.762837	0.794036	0.786685	0.667261	0.797388	0.734897
OTOP3	0.762826	0.819037	0.768865	0.738068	0.835101	0.679544
ACTRT2	0.762768	0.824809	0.814626	0.622667	0.848965	0.674767
OR52J3	0.762736	0.741389	0.748989	0.78503	0.718335	0.588466
OR6K2	0.762562	0.83344	0.834576	0.669874	0.892888	0.780841
HSD17B3	0.762553	0.838363	0.837019	0.826452	0.851683	0.798009
DPPA3	0.762541	0.844469	0.811171	0.654045	0.894264	0.810536
TXNDC8	0.76251	0.852479	0.850242	0.723075	0.911909	0.855593
RSPO2	0.762447	0.811485	0.765677	0.710151	0.841125	0.855096
FIBCD1	0.762434	0.692977	0.719322	0.816536	0.760041	0.825829
DEFB128	0.76238	0.81736	0.808605	0.630322	0.82889	0.6797
CSF3	0.762313	0.806278	0.807614	0.804863	0.900286	0.844613
RPE65	0.762308	0.853944	0.777534	0.650534	0.858194	0.779734
PLSCR5	0.762299	0.80855	0.832543	0.630568	0.846321	0.755456
NKX1-1	0.762268	0.818515	0.794107	0.597575	0.823493	0.680797
UCP1	0.762257	0.861095	0.815019	0.768203	0.835514	0.734726
OR2D3	0.762219	0.849678	0.736748	0.757238	0.902446	0.864761
MS4A18	0.762218	0.649245	0.543747	0.747761	0.609074	0.49276
CH507-152C13.3	0.762202	0.761316	0.814512	0.654728	0.790447	0.723897
CLDN18	0.762147	0.784339	0.735425	0.845875	0.846762	0.857249
GAGE12J	0.761906	0.745052	0.741482	0.62991	0.727425	0.623617
SPRR2E	0.761788	0.761622	0.744211	0.679274	0.770175	0.7142
CRLF2	0.761763	0.82028	0.75469	0.593454	0.796576	0.689277
TMEM82	0.761676	0.720195	0.82881	0.841424	0.791249	0.884955
PIWIL3	0.76162	0.806457	0.737391	0.670026	0.836783	0.722836
LRRC30	0.761616	0.809363	0.800069	0.640286	0.817605	0.72023
URAD	0.761568	0.851606	0.751598	0.705127	0.890121	0.751888
UPK3B	0.761565	0.738839	0.722728	0.807879	0.74125	0.713092
RP1	0.761536	0.713941	0.767207	0.713909	0.77031	0.814989
OR5B17	0.761447	0.792453	0.829679	0.651236	0.844604	0.712669
FAM209B	0.76136	0.831023	0.777191	0.81767	0.892364	0.866618
OR6C3	0.761304	0.856328	0.766742	0.622399	0.865187	0.705624
OR5M9	0.761275	0.790981	0.816998	0.594381	0.822446	0.733382
RP13-198D9.4	0.761245	0.793185	0.745806	0.622374	0.774111	0.66234
TRIM60	0.761244	0.83575	0.803829	0.681861	0.84283	0.700258
DIRC3	0.761167	0.801454	0.707363	0.839006	0.850944	0.836167
KRTAP4-5	0.761144	0.79259	0.820016	0.689349	0.842131	0.745615
EFCAB9	0.76111	0.83741	0.828236	0.833778	0.856046	0.814817
AKAP3	0.761088	0.728806	0.713829	0.721309	0.74625	0.731484
FRG2	0.761057	0.744477	0.734225	0.656417	0.789465	0.725842
ANXA8	0.761037	0.72782	0.74008	0.729142	0.74572	0.79678
FGF8	0.760963	0.798262	0.833063	0.77893	0.854751	0.782626
SLC5A12	0.760782	0.818987	0.804396	0.759052	0.829426	0.784809
ZCCHC5	0.760776	0.852241	0.709221	0.699448	0.90333	0.878303
EQTN	0.760655	0.858865	0.741939	0.764076	0.882814	0.83528
INSRR	0.760642	0.774526	0.717423	0.842254	0.874352	0.866858
LY6K	0.760627	0.721064	0.70617	0.668812	0.74768	0.770527
SOHLH2	0.760564	0.831983	0.715795	0.724702	0.909895	0.877524
PRAMEF2	0.760544	0.793758	0.734412	0.598811	0.797373	0.658105
SVOP	0.760445	0.793563	0.737758	0.750683	0.781582	0.646049
C9orf50	0.760427	0.77127	0.799076	0.774577	0.823206	0.867549
NHLH1	0.760369	0.694331	0.683478	0.818003	0.715169	0.639807
CERS3	0.760266	0.863324	0.732352	0.722896	0.854232	0.704389
MUC4	0.760233	0.739533	0.764243	0.867128	0.744712	0.754112
CD207	0.760213	0.721728	0.620625	0.710906	0.705757	0.629898
PDZD3	0.760191	0.780201	0.838066	0.846091	0.86226	0.860164
TCP10L2	0.760155	0.806572	0.788	0.650665	0.818594	0.712458
CASQ1	0.760118	0.790435	0.704869	0.822278	0.846172	0.816294
NALCN	0.759924	0.748072	0.650556	0.784	0.780562	0.817669
LCE2D	0.759903	0.791222	0.764596	0.585489	0.825016	0.732463
ZIM2	0.759871	0.823725	0.806492	0.7967	0.834177	0.732694
CLRN2	0.759812	0.785689	0.80392	0.645882	0.784053	0.644188
CHRNB4	0.759792	0.752884	0.730025	0.763203	0.841832	0.857334
SUN5	0.759746	0.819836	0.802441	0.630744	0.86279	0.724951
MMP3	0.759743	0.798341	0.697091	0.791846	0.800183	0.835926
CNGA3	0.759658	0.761445	0.816548	0.748179	0.859419	0.866356
PTCHD1	0.759598	0.754202	0.670783	0.821651	0.834467	0.768036
FGFBP1	0.759538	0.751644	0.731742	0.760292	0.831373	0.824845
FBXW12	0.759365	0.816538	0.835914	0.756086	0.815793	0.741962
GAGE10	0.759346	0.789639	0.748729	0.701711	0.807861	0.670621
NHLH2	0.759337	0.72514	0.72627	0.728746	0.781021	0.726093
WNT10B	0.759297	0.738469	0.708358	0.723274	0.83597	0.798488
OR6C6	0.759293	0.81768	0.766585	0.596387	0.857785	0.751217
MSGN1	0.759237	0.773069	0.806397	0.755123	0.819854	0.778404
KRTAP19-2	0.759191	0.824476	0.809582	0.630848	0.852226	0.731988
CPA6	0.759183	0.771372	0.776995	0.680683	0.854228	0.915944
OR14A16	0.759107	0.756649	0.708921	0.773573	0.742729	0.597565
OR2C3	0.75909	0.741461	0.72511	0.602828	0.810013	0.834735
ERICH3	0.759054	0.733941	0.712361	0.869123	0.784189	0.754051
PPIAL4D	0.759054	0.748775	0.735335	0.626049	0.740683	0.678284
OR2T3	0.759027	0.813809	0.79592	0.707886	0.860124	0.686615
OR4A16	0.758934	0.811276	0.812666	0.602329	0.797305	0.657572
KCNK4	0.758913	0.767001	0.659769	0.804082	0.785533	0.636556
WSCD2	0.758912	0.79061	0.678548	0.747398	0.891693	0.898998
COL6A5	0.758885	0.830545	0.7645	0.646524	0.919675	0.83503
PDE6H	0.758872	0.84728	0.752769	0.730638	0.874991	0.73864
SPRR1B	0.75885	0.684642	0.685183	0.692827	0.754728	0.729436
HRASLS	0.758797	0.804254	0.741697	0.646885	0.853355	0.850557
SPINK4	0.758788	0.821926	0.788593	0.823503	0.872422	0.834069
CXorf67	0.758759	0.760549	0.672047	0.773467	0.838371	0.749562
FSHB	0.758758	0.739051	0.799051	0.672156	0.714107	0.566034
BSND	0.758671	0.794599	0.830207	0.761507	0.885771	0.849596
DEFB113	0.758624	0.82435	0.766883	0.649327	0.80196	0.661621
ANTXRL	0.758605	0.809852	0.771745	0.667146	0.850071	0.743785
FAM231B	0.758587	0.740303	0.760972	0.624745	0.749791	0.675046
LHX3	0.75857	0.785213	0.831734	0.777992	0.833735	0.742537
PRDM14	0.758546	0.799499	0.828764	0.687978	0.849012	0.69569
LRRC72	0.758543	0.809929	0.789637	0.594615	0.846955	0.708669
CCDC63	0.75849	0.833024	0.808262	0.646946	0.904292	0.829438
GCM1	0.758478	0.813334	0.746506	0.727289	0.836797	0.748048
VGLL2	0.758438	0.840003	0.823563	0.65906	0.861896	0.761294
VWA3A	0.758419	0.731236	0.779009	0.882513	0.716564	0.696316
RNASE12	0.758396	0.793946	0.785608	0.599795	0.840851	0.758312
LMO1	0.758351	0.714423	0.811095	0.708036	0.76967	0.795995
LCE1E	0.758292	0.784692	0.758138	0.621465	0.81064	0.749773
OR52N1	0.758291	0.839583	0.765836	0.706038	0.889384	0.767269
TGIF2LY	0.758283	0.761447	0.727601	0.590928	0.798393	0.665499
UGT1A5	0.758224	0.784351	0.847542	0.713445	0.829798	0.823598
MTRNR2L11	0.758224	0.753174	0.763568	0.649304	0.765928	0.704421
PADI1	0.758221	0.700502	0.761623	0.725905	0.763713	0.818747
UGT2A1	0.758116	0.792337	0.797481	0.620363	0.844564	0.777795
DUOXA1	0.75796	0.691438	0.691892	0.817132	0.703242	0.710544
DEFB133	0.757934	0.851572	0.78884	0.610915	0.831607	0.69059
LINC00675	0.757933	0.762883	0.752542	0.675665	0.765485	0.721178
TEX40	0.757795	0.779999	0.7992	0.780733	0.771284	0.704012
USP29	0.757735	0.814925	0.804303	0.616295	0.848997	0.709966
CEACAM8	0.757657	0.786379	0.776562	0.76515	0.86932	0.84103
SNTG1	0.757522	0.78654	0.81274	0.607916	0.771013	0.717962
SHC4	0.757485	0.82102	0.74948	0.708358	0.862637	0.865637
OR10G8	0.757462	0.807507	0.835233	0.63058	0.848117	0.741742
VWA3B	0.757424	0.782767	0.801152	0.748042	0.838311	0.872436
GAGE2A	0.757372	0.742424	0.760995	0.601235	0.754166	0.63843
PPEF2	0.757371	0.830714	0.769144	0.775746	0.839419	0.732962
AIRE	0.757356	0.805142	0.733945	0.783564	0.912427	0.855978
MYO1A	0.757346	0.798558	0.811749	0.847617	0.884418	0.881155
MT1B	0.75733	0.835047	0.826171	0.6957	0.849598	0.775814
HNRNPCL2	0.757308	0.797641	0.803945	0.612337	0.815964	0.726273
WFDC6	0.757224	0.752169	0.797934	0.595355	0.788396	0.723929
SKOR2	0.757217	0.827094	0.789996	0.606401	0.850379	0.713443
LRRC74B	0.757127	0.748671	0.815497	0.762935	0.793174	0.763311
CMA1	0.757101	0.8135	0.68864	0.791657	0.816627	0.718946
KRTAP4-4	0.757075	0.760926	0.794111	0.688498	0.817573	0.694736
MS4A5	0.75702	0.849897	0.803883	0.697674	0.825838	0.66817
TULP2	0.756973	0.822187	0.784664	0.804391	0.925973	0.920561
ADGB	0.756965	0.791798	0.795698	0.704396	0.801001	0.754052
CLCNKB	0.756856	0.787587	0.808144	0.823045	0.852993	0.866101
PTPN5	0.756839	0.717581	0.589017	0.811993	0.799533	0.762972
C7orf72	0.756751	0.816139	0.7141	0.582192	0.847145	0.669759
TMEM105	0.756724	0.756976	0.78283	0.681463	0.81039	0.839675
KIR3DL1	0.7566	0.76998	0.659488	0.670333	0.862776	0.83708
SHANK1	0.756573	0.745519	0.647962	0.747662	0.816865	0.806462
CEACAM18	0.756539	0.843022	0.805572	0.685814	0.886972	0.750858
EXTL1	0.75649	0.786783	0.741991	0.774718	0.868561	0.898466
BMP10	0.756467	0.762708	0.818448	0.690626	0.811848	0.814921
KRTAP12-4	0.756442	0.786779	0.740886	0.65353	0.852089	0.79833
MUSK	0.756389	0.835867	0.697542	0.776737	0.897445	0.88249
ZFP57	0.75637	0.832558	0.823299	0.700297	0.893317	0.820952
DUSP13	0.756351	0.762258	0.815749	0.659176	0.833489	0.841737
IL1F10	0.756271	0.735975	0.708841	0.618094	0.762758	0.643066
ZDHHC19	0.756269	0.723646	0.793414	0.831673	0.835794	0.890749
KRTAP2-3	0.756096	0.77548	0.72055	0.677914	0.784091	0.772767
ADAD1	0.756059	0.853279	0.742134	0.653638	0.907263	0.77285
CGB3	0.755972	0.78335	0.739487	0.796779	0.814033	0.693632
C7orf33	0.755909	0.805392	0.827433	0.659207	0.882893	0.795101
POU3F4	0.75587	0.807305	0.81737	0.661825	0.833194	0.73097
FAM228A	0.755817	0.820336	0.750348	0.775283	0.858727	0.826266
KRTAP21-1	0.755777	0.769345	0.729035	0.614265	0.757913	0.624079
TSKS	0.755776	0.792607	0.701839	0.831474	0.906993	0.873273
QRFPR	0.755764	0.77145	0.651346	0.660974	0.807897	0.72279
NXPE1	0.755763	0.801627	0.683572	0.830121	0.787368	0.719921
UNC13C	0.755741	0.825003	0.762607	0.70974	0.894837	0.874548
LGALS9B	0.755723	0.786681	0.733305	0.70121	0.846231	0.831866
FAM186A	0.755715	0.778272	0.745199	0.875629	0.772213	0.669129
DGAT2L6	0.755692	0.817676	0.730552	0.84265	0.780224	0.650725
ZCCHC16	0.755677	0.748177	0.835056	0.669595	0.738366	0.792964
OR7D2	0.755605	0.748582	0.667947	0.750306	0.710612	0.546532
ESPNL	0.755591	0.775403	0.751496	0.785325	0.89565	0.934309
TBR1	0.755568	0.745507	0.761783	0.821698	0.807704	0.701242
OR10G4	0.755565	0.792041	0.775092	0.611958	0.814776	0.686747
MAP1LC3B2	0.755533	0.824541	0.72074	0.768155	0.872772	0.81481
OR4M1	0.755511	0.837592	0.809174	0.669631	0.849735	0.665526
MYOZ3	0.755496	0.796925	0.604052	0.748603	0.823524	0.740112
ZNF716	0.755495	0.769587	0.755723	0.585566	0.764269	0.608383
GSTTP1	0.755488	0.803765	0.803826	0.661166	0.814735	0.682445
OR5M1	0.755473	0.765854	0.755825	0.567098	0.771957	0.64824
GKN1	0.755425	0.826073	0.797528	0.619542	0.864965	0.687721
CDSN	0.755396	0.737862	0.689328	0.714465	0.811017	0.90699
NPAS4	0.755391	0.815189	0.739109	0.827723	0.887886	0.856428
CHRNA9	0.75534	0.778393	0.761147	0.838033	0.849404	0.824671
OR2G6	0.755289	0.828612	0.709246	0.65593	0.903348	0.809468
GOLGA8O	0.755204	0.829123	0.741804	0.788563	0.809265	0.745015
EFCAB8	0.755199	0.76211	0.722507	0.88687	0.819586	0.780102
ERC2	0.755184	0.760732	0.779196	0.854274	0.806346	0.709251
GDNF	0.755167	0.748079	0.739296	0.777597	0.801685	0.829761
CALB1	0.755134	0.859343	0.808063	0.788033	0.896855	0.862841
GALNT8	0.755081	0.818064	0.717633	0.795318	0.902308	0.894422
TSHR	0.754983	0.790473	0.768191	0.907744	0.839787	0.827858
SRRM4	0.754896	0.784493	0.779133	0.775568	0.787313	0.6685
CA6	0.754877	0.812595	0.702656	0.795605	0.905287	0.821364
C19orf81	0.754775	0.64623	0.674478	0.578936	0.6204	0.515907
SPHKAP	0.754666	0.847758	0.719809	0.681416	0.883796	0.730414
SOX30	0.754646	0.765663	0.669507	0.764316	0.871904	0.883143
MAGEB18	0.754561	0.793812	0.749781	0.594967	0.754058	0.586056
MAGEB1	0.754497	0.816455	0.801157	0.578564	0.811801	0.68241
GJD4	0.754437	0.786565	0.788467	0.81602	0.878904	0.842359
FGF9	0.754409	0.82388	0.700983	0.845015	0.866043	0.844342
INS	0.754328	0.758545	0.876217	0.682707	0.784715	0.811898
GPR119	0.754295	0.765052	0.827853	0.812441	0.791265	0.725684
MBD3L2	0.754247	0.763191	0.768623	0.609707	0.762138	0.679176
OTOG	0.754242	0.808709	0.821222	0.687941	0.879067	0.808564
SLC6A19	0.754221	0.751113	0.82606	0.810947	0.830215	0.804954
GNAT1	0.7542	0.727477	0.845759	0.750873	0.802539	0.88853
TRIM50	0.754193	0.800168	0.787718	0.744518	0.906603	0.914901
FAM83C	0.754163	0.736302	0.817231	0.771587	0.774864	0.734553
CT47A6	0.754096	0.769447	0.751875	0.653483	0.758841	0.67239
OR8J3	0.753979	0.824546	0.779777	0.580178	0.841153	0.706999
RP11-104H15.12	0.753826	0.792192	0.780387	0.638098	0.783637	0.653683
HRASLS5	0.753789	0.808048	0.665372	0.702144	0.860633	0.839564
SALL4	0.753772	0.763957	0.726399	0.762125	0.790207	0.831405
RP4-809F18.1	0.753737	0.79352	0.749963	0.641315	0.826268	0.742039
GAD2	0.753711	0.816404	0.799222	0.621538	0.866147	0.710765
C4orf51	0.753697	0.825818	0.837377	0.700866	0.869759	0.816633
SLC10A6	0.753697	0.751963	0.525377	0.724254	0.748538	0.645249
TRPC5OS	0.753638	0.708731	0.662574	0.568163	0.618928	0.576499
NYAP2	0.753631	0.752533	0.720886	0.73114	0.869614	0.918427
GABRA5	0.75361	0.767281	0.758453	0.748619	0.847029	0.765613
ATP2B3	0.753606	0.725009	0.780575	0.807497	0.783578	0.813557
MPC1L	0.753574	0.795661	0.727158	0.887741	0.834133	0.793012
PRAMEF11	0.753541	0.793045	0.775084	0.605255	0.794817	0.661441
OR4P4	0.753518	0.791408	0.780529	0.575743	0.813217	0.67491
KRT27	0.753458	0.85115	0.752984	0.646058	0.897891	0.857105
KLHL38	0.753443	0.690928	0.672407	0.789769	0.751556	0.80455
OR10AG1	0.7534	0.785277	0.796755	0.616493	0.808354	0.677012
MYLK4	0.753344	0.799416	0.738132	0.791103	0.845163	0.858723
TNNI3	0.753217	0.741853	0.753819	0.678976	0.785196	0.817752
OR2Z1	0.753181	0.829056	0.794899	0.650876	0.85882	0.701316
MAGEB3	0.75312	0.830622	0.818168	0.612178	0.864166	0.755603
APOBEC1	0.752906	0.782466	0.814159	0.604943	0.806965	0.739885
XKR7	0.752845	0.786353	0.766071	0.817821	0.828164	0.770558
OR56B1	0.752832	0.820236	0.703655	0.751836	0.893995	0.797362
SELENOV	0.752655	0.738386	0.778301	0.758029	0.757361	0.634457
OTX2	0.752613	0.786393	0.776649	0.680372	0.852365	0.725952
OR4N5	0.752548	0.820837	0.766639	0.701534	0.841251	0.641664
LRRC71	0.752539	0.73404	0.76184	0.89098	0.780203	0.776376
CATSPERD	0.752489	0.800354	0.850042	0.707609	0.834438	0.763214
AQP5	0.752482	0.699729	0.695335	0.745537	0.777607	0.77413
ZNF474	0.752473	0.765563	0.757701	0.834929	0.752533	0.748979
GIF	0.752472	0.808975	0.79624	0.848199	0.857224	0.822503
CSMD1	0.752446	0.787065	0.6201	0.719169	0.807209	0.615837
CARD18	0.752433	0.777438	0.742265	0.561268	0.798995	0.649603
TRPC4	0.752379	0.764015	0.641468	0.74822	0.809307	0.851411
EVX2	0.752345	0.796661	0.837076	0.711323	0.854175	0.773504
WFDC12	0.7523	0.710671	0.640893	0.708253	0.760159	0.660478
C11orf40	0.752289	0.811747	0.749696	0.709638	0.741358	0.537293
TRIM49B	0.752287	0.774838	0.758003	0.587491	0.765813	0.657462
RNASE7	0.752223	0.702898	0.772683	0.778601	0.745111	0.845684
MRGPRG	0.752162	0.755608	0.801199	0.709162	0.826432	0.765328
SYT12	0.752155	0.736084	0.799617	0.709075	0.802867	0.912763
JPH3	0.752069	0.704093	0.706253	0.887731	0.764465	0.704275
CGB2	0.752059	0.752593	0.745831	0.581802	0.767789	0.660006
PLA2G2E	0.752002	0.782042	0.769651	0.806479	0.759139	0.665039
SLC22A9	0.751985	0.787497	0.895495	0.752954	0.799016	0.840125
FLG	0.751894	0.784233	0.669253	0.836738	0.802831	0.736159
WT1	0.751751	0.773078	0.714937	0.649367	0.818152	0.851091
PRAMEF4	0.751741	0.742318	0.775536	0.633343	0.753144	0.675316
TMIGD1	0.751692	0.840769	0.81441	0.699274	0.874661	0.742757
OR7A5	0.751659	0.772667	0.790353	0.721989	0.824668	0.804214
NFE4	0.751634	0.754871	0.823831	0.807003	0.859023	0.830417
ARL14EPL	0.751629	0.816677	0.783458	0.642683	0.876862	0.790891
CACNA2D4	0.751574	0.778099	0.70934	0.791292	0.883908	0.890466
KRTAP9-4	0.751495	0.787501	0.802401	0.670051	0.830573	0.769018
KLHL30	0.751477	0.746317	0.643871	0.795385	0.843164	0.84819
TAAR6	0.75141	0.8357	0.795555	0.64819	0.886908	0.778323
LPA	0.751407	0.707615	0.795925	0.781016	0.703074	0.73909
FABP9	0.751378	0.798997	0.735822	0.767023	0.752536	0.5988
CST8	0.751331	0.836174	0.776656	0.605878	0.878437	0.759333
TEX14	0.75133	0.80717	0.779288	0.809524	0.828637	0.813446
PRR35	0.751195	0.814726	0.797168	0.716257	0.852661	0.717489
TGM5	0.751191	0.741827	0.71996	0.664549	0.839943	0.902531
NRG2	0.751153	0.767542	0.644005	0.795165	0.858833	0.881977
C3orf84	0.751131	0.790361	0.72736	0.845485	0.850182	0.801941
HES3	0.751108	0.775198	0.815045	0.697024	0.813295	0.739204
MAGEB16	0.751079	0.811462	0.764475	0.558539	0.832934	0.661345
FBXO24	0.751063	0.726892	0.743872	0.831879	0.782443	0.829002
PDX1	0.751056	0.669252	0.844281	0.704467	0.713569	0.746929
ACTL7B	0.751055	0.762072	0.768911	0.834737	0.813074	0.727278
STRC	0.751021	0.775353	0.787378	0.797803	0.750012	0.72083
RP11-561N12.2	0.750981	0.816311	0.77914	0.580238	0.818725	0.687184
OBP2A	0.750981	0.778282	0.735256	0.667184	0.861359	0.848867
PLP1	0.750894	0.822313	0.584188	0.800692	0.81345	0.74525
PRSS57	0.750855	0.783209	0.798186	0.716279	0.895496	0.846592
KRT28	0.750825	0.808722	0.802913	0.591722	0.84501	0.755436
MYO16	0.750783	0.791247	0.741657	0.717264	0.811359	0.763885
GLP1R	0.75071	0.700001	0.557918	0.724496	0.693405	0.554387
XKR5	0.750667	0.710196	0.72663	0.767406	0.811807	0.899522
OR2W1	0.750558	0.807709	0.781913	0.669691	0.822494	0.662505
PRODH2	0.75053	0.759105	0.868084	0.715182	0.815836	0.878664
MTRNR2L1	0.75047	0.6924	0.702114	0.719248	0.719128	0.607251
MUC21	0.750369	0.729908	0.751644	0.675052	0.801237	0.86504
GPR142	0.750354	0.756365	0.689595	0.874968	0.825206	0.807389
AC138517.6	0.750338	0.833152	0.68324	0.817509	0.890744	0.809627
GLP2R	0.750327	0.703581	0.703859	0.723174	0.728878	0.783327
FAM24A	0.750276	0.787212	0.78221	0.755783	0.744009	0.582241
MAGI2	0.750264	0.713736	0.637529	0.842832	0.747602	0.728623
OR4S2	0.750263	0.728384	0.711582	0.599492	0.722728	0.543348
TAS2R8	0.75025	0.836092	0.785566	0.794741	0.838771	0.790535
SPACA7	0.750221	0.739304	0.835419	0.634727	0.775952	0.749963
RP11-432M8.22	0.750197	0.733472	0.704232	0.655844	0.690633	0.551133
KRTAP4-2	0.75019	0.789097	0.791491	0.625528	0.795715	0.678307
KRTAP20-2	0.750078	0.746912	0.678671	0.620465	0.737983	0.627847
OR7G1	0.750038	0.826746	0.784915	0.607511	0.826798	0.680806
GH1	0.750017	0.840197	0.736972	0.65026	0.928314	0.84618
DUSP15	0.749986	0.690796	0.671528	0.736962	0.78198	0.832867
CDRT15	0.749894	0.790649	0.681784	0.839361	0.808051	0.71485
MTRNR2L7	0.749882	0.725901	0.713707	0.75171	0.74852	0.707358
CLCA1	0.749872	0.819486	0.836207	0.702414	0.87154	0.744694
RP11-812E19.9	0.74984	0.760005	0.741628	0.570466	0.783556	0.709485
MYO3A	0.749666	0.833895	0.774252	0.710696	0.901346	0.885957
PKLR	0.749666	0.677725	0.846316	0.772007	0.758041	0.863361
TEX44	0.749664	0.744763	0.784794	0.812944	0.757254	0.629554
SLC22A25	0.749658	0.707434	0.854588	0.781524	0.64652	0.69153
EVPLL	0.749579	0.729101	0.802865	0.7196	0.795109	0.874326
ART1	0.749521	0.740136	0.679576	0.863996	0.773304	0.734962
ZSCAN4	0.749481	0.830773	0.596088	0.656393	0.833535	0.661531
[truncated: 1,060 more rows]

## Sheet: 2A
Capture ARV7 SRPM				pvalue
			ARV7	0.010446
APUC-6 High	APUC-6 Low
0.280566	4.77556
0.0154237	7.55276
6.29476	0
0.161611	0.0368895
1.28775	3.54348
0	2.71723
0.175395	0.259502
4.46524	0
0.0928562	0.0787063
0	5.16271
0	5.60716
0	0.0747443
0	0.337515
1.56659	3.85872
0.713324	6.46904
0.493122	0.0831619
4.24065	0.340102
0.341228	1.47692
0	0.744584
0	0.429122
0.099103	3.84323
0.0698784	5.02434
0.806662	0.907399
1.58411	1.93878
1.97124	1.62075
0.0339113	1.27827
0.0257437	3.01417
6.01383	0.258259
0.779369	5.78635
0.336538	11.1152
0	0.656345
0.404737	0.63044
0.445123	2.80391
0.566206	1.80294
3.33922	4.36003
2.1938	0
2.58327	2.74511
3.93492	4.21892
7.71048	0.0546964
1.58659	2.43761
0.469522	0.0425558
0	0.349424
0.456248	0.06206
3.1623	0.915762
0	6.56157
0.741319	0.264147
0.318702	0.139732
1.10141	2.52564
0.593686	0.742205
1.19738	6.50529
0.326779	3.65579
0.977102	3.1427

## Sheet: 2B
AR Score			NEPC Score				pvalues	fdr_adj_pvalues
						AR Score	6.25543e-07	1.25109e-06
APUC-6 High	APUC-6 Low		APUC-6 High	APUC-6 Low		NEPC Score	0.279054	0.279054
0.457716	0.530915		-0.113462	-0.0563719
0.4336	0.424982		-0.0468648	-0.0970399
0.52037	0.451808		0.0802286	0.0242931
0.398342	0.482821		-0.112813	0.00711876
0.483087	0.543852		-0.0337975	-0.0167129
0.359682	0.413777		0.00419135	-0.0386316
0.463315	0.656332		-0.0734812	-0.029147
0.526799	0.163662		-0.0759774	0.219306
0.335186	0.657344		0.0660503	-0.0340169
-0.264686	0.472055		0.509785	-0.0781354
0.0424219	0.53431		0.850969	-0.0790068
-0.0105641	0.468635		0.699597	-0.0301923
0.025213	0.597549		0.763776	-0.00535924
0.451597	0.484918		-0.0234748	-0.0220805
0.491469	0.632645		-0.0545813	0.174772
0.304485	0.480467		-0.0460545	-0.0504563
0.363667	0.46386		-0.0645057	0.00936907
0.445731	0.513986		-0.147209	0.0818273
0.0298437	0.520691		0.672071	-0.140343
0.412106	0.613318		0.0380574	-0.156136
0.246841	0.588467		0.0241795	-0.0741094
0.478394	0.55927		0.0300241	-0.0457633
0.51894	0.572862		-0.0166374	-0.0853214
0.525027	0.595415		-0.0992191	0.00405774
0.431379	0.533909		-0.0183103	-0.035715
0.464785	0.539134		0.00598308	-0.100173
0.307023	0.568899		0.0585853	-0.0139736
0.567767	0.520479		-0.0368367	0.0436087
0.296046	0.541646		0.0510216	-0.0883242
0.47332	0.546253		-0.0443651	-0.11823
0.434474	0.332432		-0.0456466	-0.0689306
0.513924	0.564442		-0.0965116	-0.0504799
0.30354	0.39485		-0.120238	-0.0227215
0.48194	0.400294		0.0207945	0.0488054
0.499683	0.400252		-0.0930584	0.0921028
0.317903	0.0042188		-0.11047	0.144374
0.532529	0.44775		-0.138614	-0.0586227
0.49388	0.566639		0.0888144	-0.0594072
0.505591	0.462607		-0.00130688	-0.0790381
0.41589	0.490541		-0.0263308	-0.073359
0.406262	0.525307		-0.040947	0.0128865
0.158827	0.543655		0.312823	-0.103633
0.471782	0.540543		-0.0920957	0.0115275
0.473256	0.642944		0.0284985	0.000958154
0.389617	0.589465		0.0504795	0.00801523
0.561439	0.477873		-0.0943952	-0.0723693
0.339972	0.539951		0.02998	0.0555047
0.351564	0.655058		-0.0742524	-0.124535
0.665953	0.435773		0.0111094	0.0491165
0.455834	0.595321		0.0367864	-0.14728
0.330633	0.603596		0.108223	0.0154798
0.36374	0.605166		-0.200872	-0.0703612

## Sheet: 2C
Luminal Score			Basal Score				pvalues	fdr_adj_pvalues
						Luminal Score	0.302804	0.302804
APUC-6 High	APUC-6 Low		APUC-6 High	APUC-6 Low		Basal Score	8.81534e-12	1.76e-11
50.0115	50.9716		64.8982	10.5032
15.618	37.0761		63.5918	43.7404
55.3564	48.3568		47.5567	46.1524
50.1991	31.2385		34.1436	51.385
73.4688	66.3372		50.0487	39.5263
69.1795	48.7282		36.9376	27.2955
55.782	59.2402		57.2404	18.1283
11.8002	70.8474		100	29.7684
74.2397	51.7629		28.2401	14.6147
59.3571	60.8965		29.1253	12.6335
42.7511	72.5592		15.2795	41.5992
47.8671	32.8409		28.3719	16.6896
59.8221	71.974		30.9965	35.6694
66.4043	79.0626		42.4714	22.3138
73.9558	31.4412		52.7936	15.6531
62.8817	74.3501		76.7583	37.7218
63.5947	76.4409		78.8693	30.0204
20.1219	54.5533		73.2139	17.8464
80.2899	52.0601		46.6025	5.00869
65.8078	16.1271		67.7262	3.22364
55.3725	61.9307		41.3358	33.9531
53.6852	21.9043		67.3951	0
83.8835	30.5568		94.5895	16.741
70.9629	75.1178		31.2441	31.772
48.9538	82.0438		63.7407	37.1899
69.8802	75.5101		32.5983	29.1668
62.9109	78.2965		50.6144	33.8712
64.2228	25.8159		48.6966	5.59857
59.6867	64.7314		48.0334	34.8691
57.1881	74.6837		51.5378	6.31577
61.4881	61.2995		52.3621	18.1231
68.6169	72.424		56.0907	35.5746
65.5557	98.8568		56.4816	35.8909
64.3086	80.1962		43.2962	42.7553
52.6347	47.1065		61.2667	21.798
63.7212	57.1531		27.3967	35.2847
67.6352	46.8815		40.9756	24.2653
47.6829	70.3624		52.7978	30.9394
72.7591	69.2184		39.2013	37.6618
69.6887	60.3424		39.7514	44.4108
79.0378	63.6929		43.6915	22.7688
47.972	67.343		49.9601	31.6977
17.2374	76.3999		60.5605	38.0214
40.1298	61.0169		68.8891	33.3423
52.202	79.0254		44.0106	23.1773
60.43	56.0714		62.0999	15.2575
60.4848	65.9186		40.1549	42.5277
51.7747	75.0624		31.9414	23.743
61.531	20.9808		50.447	49.2263
47.8274	65.5506		63.7196	49.5062
27.4958	53.6864		70.209	31.13
25.9772	41.9391		42.8456	12.5597

## Sheet: 2D
SU2C2019		HSD3B2	HSD3B1	CYP3A43	CYP17A1	CYP11B1	CYP11A1	AR
	HSD3B2	1	0.82	0.55	0.77	0.91	0.77	-1.16
	HSD3B1	0.82	1	0.49	0.65	0.79	0.67	-0.14
	CYP3A43	0.55	0.49	1	0.54	0.57	0.61	-0.17
	CYP17A1	0.77	0.65	0.54	1	0.78	0.76	-0.15
	CYP11B1	0.91	0.79	0.57	0.78	1	0.81	-0.15
	CYP11A1	0.77	0.67	0.61	0.76	0.81	1	-0.35
	AR	-1.16	-0.14	-0.17	-0.15	-0.15	-0.35	1
Primary - Caris		HSD3B2	HSD3B1	CYP3A43	CYP17A1	CYP11B1	CYP11A1	AR
	HSD3B2	1	0.64	0.54	0.45	0.58	0.43	0.04
	HSD3B1	0.64	1	0.52	0.45	0.54	0.44	0.01
	CYP3A43	0.54	0.52	1	0.44	0.48	0.42	0.05
	CYP17A1	0.45	0.45	0.44	1	0.42	0.39	0.06
	CYP11B1	0.58	0.54	0.48	0.42	1	0.44	0.01
	CYP11A1	0.43	0.44	0.42	0.39	0.44	1	-0.06
	AR	0.04	0.01	0.05	0.06	0.01	-0.06	1
Metastasis - Caris		HSD3B2	HSD3B1	CYP3A43	CYP17A1	CYP11B1	CYP11A1	AR
	HSD3B2	1	0.65	0.48	0.48	0.06	0.49	0.04
	HSD3B1	0.65	1	0.43	0.46	0.52	0.47	0.04
	CYP3A43	0.48	0.43	1	0.41	0.4	0.43	-0.01
	CYP17A1	0.48	0.46	0.41	1	0.45	0.46	0.01
	CYP11B1	0.06	0.52	0.4	0.45	1	0.51	0
	CYP11A1	0.49	0.47	0.43	0.46	0.51	1	-0.12
	AR	0.04	0.04	-0.01	0.01	0	-0.12	1

## Sheet: 3B
AR			ESR1			ESSR2			NR3C1			NR3C2			PGR				pvalues	fdr_adj_pvalues
																		AR	0.132318	0.158781
APUC-6 High	APUC-6 Low		APUC-6 High	APUC-6 Low		APUC-6 High	APUC-6 Low		APUC-6 High	APUC-6 Low		APUC-6 High	APUC-6 Low		APUC-6 High	APUC-6 Low		ESR1	6.54079e-09	3.92447e-08
4.70095	5.04831		1.93761	0.0855716		1.97879	0.0670025		2.59305	2.47284		2.32694	2.95641		2.10744	0.159291		ESR2	1.9784e-06	5.93521e-06
0.247297	4.16281		0.366265	0.251051		0.309728	0.0321172		2.64542	3.31927		0.573612	0.569672		0.215287	0.2041		NR3C1	0.023472	0.035208
4.52493	4.6042		0.698098	0.716482		0.472953	0.553573		3.07133	3.55129		1.85324	2.52778		0.611165	0.262156		NR3C2	0.632766	0.632766
4.17352	2.74732		1.35951	1.08463		0.21242	0.302141		3.17501	3.48464		0.680036	1.08802		0.37819	0.123602		PGR	8.96708e-05	0.000179342
5.43896	6.17427		1.08511	0.403932		0.297201	0.277792		3.32339	3.07135		1.06519	0.781383		0.13854	0.187104
3.45074	5.52093		0.553654	0.0373136		0.442605	0.0695588		3.4162	2.26531		1.25093	0.792161		0.645215	0.0342797
3.47576	5.78164		2.382	0.0738119		0.44773	0.0603471		4.38659	2.47697		2.22527	1.11041		0.691411	0.0523408
0.21553	5.95136		0.186148	0.0714919		0.102432	0.164512		2.91673	3.32378		0.266583	1.88427		0.20272	0.0688666
5.20945	5.86935		0.157511	0.853334		0.227539	0.14799		2.15607	2.3731		1.37267	1.28628		0.102561	0.0813857
5.50209	3.95751		1.49025	2.76351		0.181643	0.0909998		2.83701	3.35255		1.85698	3.1447		0.0665601	0.0182484
6.71458	6.32534		0.0252257	0.128619		0.416557	0.100996		1.51655	2.06269		0.868097	2.75025		0.0237754	0.149465
5.72421	4.9779		0.439908	0.0594973		0.445524	0.229391		2.75439	2.75869		0.846426	0.270412		0.369891	0.136767
5.91401	5.21277		0.310532	0.249828		0.0816155	0.101253		3.1387	2.54704		1.23488	1.20161		0.207961	1.2082
4.18825	4.25091		0.986804	0.194505		0.227737	0.196532		4.04293	2.79803		1.20752	0.645379		0.371408	0.0452998
4.23307	4.1834		2.15902	0.0805838		0.355822	0.062164		3.94288	1.0574		1.33089	1.15436		1.38899	0.670208
4.21439	5.92608		3.72687	0.0718813		0.51606	0.292982		2.67216	3.13677		1.67685	3.03427		1.24596	0.0838497
5.58823	6.53861		0.76563	1.41413		0.430044	0.126969		2.85359	3.19658		1.91075	2.1023		0.198171	0.108065
0.828831	5.30513		0.376712	0.0864619		0.915322	0.0707702		2.78923	3.17571		0.421123	1.14822		0.140802	0.165604
4.86384	3.36405		0.469054	0.167612		0.522555	0.0693804		3.28707	2.70022		1.14355	1.43618		0.0848698	0.0165707
5.48524	5.85643		1.08876	0.0730239		0.210083	0.0800534		2.96288	2.69653		1.20916	2.6299		0.444196	0.0776078
6.7801	3.57521		0.692924	0.462167		0.381982	0.133435		3.49083	3.19649		2.1953	1.33393		0.36996	0.25507
5.75117	4.14331		1.15885	0.0996609		0.408722	0.0443858		3.50269	2.34937		1.68879	1.04736		0.947403	0.0292939
7.25409	5.31836		0.537826	0.872813		0.48501	0.0608991		3.09862	1.40303		2.41378	1.04758		0.0730088	0.0871264
5.08667	6.82931		0.328998	0.0994345		0.2446	0.241028		3.20999	2.26241		3.07548	0.51033		1.66586	0.172969
3.45641	4.84679		1.17556	0.330834		0.232358	0.31774		3.46702	2.08586		1.3712	2.08248		0.309392	1.37238
4.61513	3.73989		1.68543	0.082179		0.0741295	0.108773		2.90021	3.51599		1.4596	1.1026		0.0831863	0.0585339
4.42917	7.15655		1.39164	0.32342		0.35308	0.174869		3.63692	2.48417		1.7793	1.80062		0.51599	0.0171026
6.22184	2.78671		1.46911	0.468314		0.0883507	0.37748		2.95271	3.06213		1.72089	1.21039		0.101775	0.220579
6.12504	6.41798		0.675106	0.408706		0.663219	0.221165		2.71682	3.47219		2.48103	1.63531		0.574441	0.289796
5.69593	6.17444		1.66897	0.0136602		0.311231	0.136964		3.32627	0.334534		1.5847	2.51144		0.474499	0.00507604
5.06135	7.15085		0.725053	0.0332043		0.336699	0.077548		3.16059	0.803893		1.47789	0.793308		0.478019	0.0178428
6.52115	5.30992		1.10153	0.677561		0.843229	0.130443		3.81475	2.71011		1.06749	0.772746		1.01135	0.0846871
4.37344	5.95989		1.68015	0.19223		0.162187	0.103707		3.32327	2.9262		1.14743	0.624346		0.177853	0.138134
6.20017	5.68812		0.335925	0.111263		0.204765	0.22291		2.50507	2.56927		1.61091	1.68461		0.441902	0.805995
4.70086	4.60982		0.133711	0.281177		0.336362	0.358066		2.02602	3.34188		1.16863	1.41619		0.297758	0.0191041
6.65179	7.41244		0.161214	0.186834		0.0884691	0.127751		1.77894	3.21073		0.729997	1.71646		0.184682	0.323664
5.05054	6.36795		0.488031	0.0614582		0.225511	0.487119		2.84026	2.13537		1.69094	3.20516		0.224327	0.0364001
4.12062	5.32815		1.3769	0.348531		1.46495	0.149489		2.30979	3.10233		1.42218	2.60862		1.24376	0.239015
4.93557	6.28256		0.335485	0.166497		0.287387	0.248387		3.09673	3.2545		1.35622	1.66125		0.491155	0.400126
5.6926	5.17819		0.749918	0.368201		0.197772	0.256859		3.54684	4.34351		1.57297	1.82532		0.190849	0.269464
5.85311	5.30164		0.643788	0.132982		0.14966	0.0495203		3.80052	2.82891		0.985336	1.09509		1.49814	0.10555
4.11592	4.69824		0.960498	0.177082		0.877892	0.18199		3.29896	2.45352		1.29154	2.06927		0.842953	0.172973
2.149	5.43006		1.15718	0.214876		0.304712	0.083609		3.13152	1.95788		1.37961	1.99872		0.13162	0.260829
3.93296	6.13133		0.277004	0.146864		0.146749	0.201857		2.79012	1.97152		0.645128	1.97257		0.11044	1.71647
6.4196	6.50228		0.905802	0.12626		0.158356	0.0743089		2.71134	2.97473		0.742493	2.02295		0.15548	0.244352
5.90357	5.39242		1.79641	0.082928		1.69828	0.0939839		2.46224	2.65531		1.97191	3.33064		1.39939	0.0954775
5.13435	5.0141		0.147594	0.0797143		0.106691	0.111834		2.44174	3.19794		3.0362	0.596338		0.0564665	0.0335039
6.16621	5.51847		0.551106	0.778206		0.0875744	0.16141		2.37061	2.93349		1.62166	1.16		0.085779	0.100058
6.0992	2.73687		0.489176	0.190157		0.196956	0.138392		3.03014	3.16703		0.956983	0.844838		0.318225	0.152893
3.94024	6.48293		0.765541	0.346866		0.168971	0.237366		3.61318	2.62224		0.838433	1.53018		0.537866	0.124686
1.3752	5.59085		1.10628	0.400276		1.86848	0.474217		2.94522	2.67121		2.01087	1.69386		1.46048	0.170359
2.21229	3.99575		1.27323	0.0432206		0.290549	0.0590832		3.0808	2.0953		1.32679	0.197922		0.0599691	0.302758

[truncated: 8 more sheets: 3C, 3D, 4A, 4B, 5A - APUC-6, 5A - AR, 5C - Primary Tumor, 5C - Metastatic PC]
